# Supplementary material for: Large scale meta-analysis of preclinical toxicity data for target characterisation and hypotheses generation
Source: PLoS One. 2021 Jun 8;16(6):e0252533. doi: 10.1371/journal.pone.0252533 (PMC8186779; doi:10.1371/journal.pone.0252533)
Supplement: S1 File — (TXT) [file pone.0252533.s001.txt]

GENE NAME	PROTEIN NAME	PROTEIN FAMILY	REFERENCE 1	REFERENCE 2
ACE	Angiotensin-converting enzyme	Peptidase M2 family	Lynch et al. 2017
ACHE	Acetylcholinesterase	Type-B carboxylesterase/lipase family	Lynch et al. 2017	Bowes et al. 2012
ADORA1	Adenosine receptor A1	G-protein coupled receptor 1 family	Lynch et al. 2017
ADORA2A	Adenosine receptor A2a	G-protein coupled receptor 1 family	Lynch et al. 2017	Bowes et al. 2012
ADORA2B	Adenosine receptor A2b	G-protein coupled receptor 1 family	Lynch et al. 2017
ADORA3	Adenosine receptor A3	G-protein coupled receptor 1 family	Lynch et al. 2017
ADRA1A	Alpha-1A adrenergic receptor	G-protein coupled receptor 1 family, Adrenergic receptor subfamily, ADRA1A sub-subfamily	Lynch et al. 2017	Bowes et al. 2012
ADRA1B	Alpha-1B adrenergic receptor	G-protein coupled receptor 1 family, Adrenergic receptor subfamily, ADRA1B sub-subfamily	Lynch et al. 2017
ADRA2A	Alpha-2A adrenergic receptor	G-protein coupled receptor 1 family, Adrenergic receptor subfamily, ADRA2A sub-subfamily	Lynch et al. 2017	Bowes et al. 2012
ADRA2B	Alpha-2B adrenergic receptor	G-protein coupled receptor 1 family, Adrenergic receptor subfamily, ADRA2B sub-subfamily	Lynch et al. 2017
ADRB1	Beta-1 adrenergic receptor	G-protein coupled receptor 1 family, Adrenergic receptor subfamily, ADRB1 sub-subfamily	Lynch et al. 2017	Bowes et al. 2012
ADRB2	Beta-2 adrenergic receptor	G-protein coupled receptor 1 family, Adrenergic receptor subfamily, ADRB2 sub-subfamily	Lynch et al. 2017	Bowes et al. 2012
AGTR1	Type-1 angiotensin II receptor	G-protein coupled receptor 1 family	Lynch et al. 2017
AGTR2	Type-2 angiotensin II receptor	G-protein coupled receptor 1 family	Lynch et al. 2017
AR	Androgen receptor	Nuclear hormone receptor family, NR3 subfamily	Lynch et al. 2017	Bowes et al. 2012
AVPR1A	Vasopressin V1a receptor	G-protein coupled receptor 1 family, Vasopressin/oxytocin receptor subfamily	Lynch et al. 2017	Bowes et al. 2012
BDKRB2	B2 bradykinin receptor	G-protein coupled receptor 1 family, Bradykinin receptor subfamily, BDKRB2 sub-subfamily	Lynch et al. 2017
CACNA1A	Voltage-dependent P/Q-type calcium channel subunit alpha-1A	Calcium channel alpha-1 subunit (TC 1.A.1.11) family, CACNA1A subfamily		Bowes et al. 2012
CACNA1C	Voltage-dependent L-type calcium channel subunit alpha-1C	Calcium channel alpha-1 subunit (TC 1.A.1.11) family, CACNA1C subfamily	Lynch et al. 2017
CALCRL	Calcitonin gene-related peptide type 1 receptor	G-protein coupled receptor 2 family	Lynch et al. 2017
CCKAR	Cholecystokinin receptor type A	G-protein coupled receptor 1 family	Lynch et al. 2017	Bowes et al. 2012
CHRM1	Muscarinic acetylcholine receptor M1	G-protein coupled receptor 1 family, Muscarinic acetylcholine receptor subfamily, CHRM1 sub-subfamily	Lynch et al. 2017	Bowes et al. 2012
CHRM2	Muscarinic acetylcholine receptor M2	G-protein coupled receptor 1 family, Muscarinic acetylcholine receptor subfamily, CHRM2 sub-subfamily	Lynch et al. 2017	Bowes et al. 2012
CHRM3	Muscarinic acetylcholine receptor M3	G-protein coupled receptor 1 family, Muscarinic acetylcholine receptor subfamily, CHRM3 sub-subfamily	Lynch et al. 2017	Bowes et al. 2012
CHRM4	Muscarinic acetylcholine receptor M4	G-protein coupled receptor 1 family, Muscarinic acetylcholine receptor subfamily, CHRM4 sub-subfamily	Lynch et al. 2017
CHRM5	Muscarinic acetylcholine receptor M5	G-protein coupled receptor 1 family, Muscarinic acetylcholine receptor subfamily, CHRM5 sub-subfamily	Lynch et al. 2017
CHRNA1	Acetylcholine receptor subunit alpha	Ligand-gated ion channel (TC 1.A.9) family, Acetylcholine receptor (TC 1.A.9.1) subfamily, Alpha-1/CHRNA1 sub-subfamily		Bowes et al. 2012
CHRNA4	Neuronal acetylcholine receptor subunit alpha-4	Ligand-gated ion channel (TC 1.A.9) family, Acetylcholine receptor (TC 1.A.9.1) subfamily, Alpha-4/CHRNA4 sub-subfamily		Bowes et al. 2012
CNR1	Cannabinoid receptor 1	G-protein coupled receptor 1 family	Lynch et al. 2017	Bowes et al. 2012
CNR2	Cannabinoid receptor 2	G-protein coupled receptor 1 family	Lynch et al. 2017	Bowes et al. 2012
DRD1	D(1A) dopamine receptor	G-protein coupled receptor 1 family	Lynch et al. 2017	Bowes et al. 2012
DRD2	D(2) dopamine receptor	G-protein coupled receptor 1 family	Lynch et al. 2017	Bowes et al. 2012
DRD5	D(1B) dopamine receptor	G-protein coupled receptor 1 family	Lynch et al. 2017
EDNRA	Endothelin-1 receptor	G-protein coupled receptor 1 family, Endothelin receptor subfamily, EDNRA sub-subfamily	Lynch et al. 2017	Bowes et al. 2012
EDNRB	Endothelin receptor type B	G-protein coupled receptor 1 family, Endothelin receptor subfamily, EDNRB sub-subfamily	Lynch et al. 2017
GABRA1	Gamma-aminobutyric acid receptor subunit alpha-1	Ligand-gated ion channel (TC 1.A.9) family, Gamma-aminobutyric acid receptor (TC 1.A.9.5) subfamily, GABRA1 sub-subfamily		Bowes et al. 2012
GRIN1	Glutamate receptor ionotropic, NMDA 1	Glutamate-gated ion channel (TC 1.A.10.1) family, NR1/GRIN1 subfamily		Bowes et al. 2012
HRH1	Histamine H1 receptor	G-protein coupled receptor 1 family	Lynch et al. 2017	Bowes et al. 2012
HRH2	Histamine H2 receptor	G-protein coupled receptor 1 family	Lynch et al. 2017	Bowes et al. 2012
HTR1A	5-hydroxytryptamine receptor 1A	G-protein coupled receptor 1 family, 5-hydroxytryptamine receptor subfamily, HTR1A sub-subfamily	Lynch et al. 2017	Bowes et al. 2012
HTR1B	5-hydroxytryptamine receptor 1B	G-protein coupled receptor 1 family	Lynch et al. 2017	Bowes et al. 2012
HTR2A	5-hydroxytryptamine receptor 2A	G-protein coupled receptor 1 family	Lynch et al. 2017	Bowes et al. 2012
HTR2B	5-hydroxytryptamine receptor 2B	G-protein coupled receptor 1 family	Lynch et al. 2017	Bowes et al. 2012
HTR2C	5-hydroxytryptamine receptor 2C	G-protein coupled receptor 1 family	Lynch et al. 2017
HTR3A	5-hydroxytryptamine receptor 3A	Ligand-gated ion channel (TC 1.A.9) family, 5-hydroxytryptamine receptor (TC 1.A.9.2) subfamily, HTR3A sub-subfamily	Lynch et al. 2017	Bowes et al. 2012
HTR3B	5-hydroxytryptamine receptor 3B	Ligand-gated ion channel (TC 1.A.9) family, 5-hydroxytryptamine receptor (TC 1.A.9.2) subfamily, HTR3B sub-subfamily	Lynch et al. 2017
HTR3C	5-hydroxytryptamine receptor 3C	Ligand-gated ion channel (TC 1.A.9) family, 5-hydroxytryptamine receptor (TC 1.A.9.2) subfamily, HTR3C sub-subfamily	Lynch et al. 2017
HTR3D	5-hydroxytryptamine receptor 3D	Ligand-gated ion channel (TC 1.A.9) family, 5-hydroxytryptamine receptor (TC 1.A.9.2) subfamily, HTR3D sub-subfamily	Lynch et al. 2017
HTR3E	5-hydroxytryptamine receptor 3E	Ligand-gated ion channel (TC 1.A.9) family, 5-hydroxytryptamine receptor (TC 1.A.9.2) subfamily, HTR3E sub-subfamily	Lynch et al. 2017
HTR4	5-hydroxytryptamine receptor 4	G-protein coupled receptor 1 family	Lynch et al. 2017
HTR7	5-hydroxytryptamine receptor 7	G-protein coupled receptor 1 family	Lynch et al. 2017
KCNE1	Potassium voltage-gated channel subfamily E member 1	Potassium channel KCNE family		Bowes et al. 2012
KCNH2	Potassium voltage-gated channel subfamily H member 2	Potassium channel family, H (Eag) (TC 1.A.1.20) subfamily, Kv11.1/KCNH2 sub-subfamily		Bowes et al. 2012
KCNJ1	ATP-sensitive inward rectifier potassium channel 1	Inward rectifier-type potassium channel (TC 1.A.2.1) family, KCNJ1 subfamily	Lynch et al. 2017
KCNJ10	ATP-sensitive inward rectifier potassium channel 10	Inward rectifier-type potassium channel (TC 1.A.2.1) family, KCNJ10 subfamily	Lynch et al. 2017
KCNJ11	ATP-sensitive inward rectifier potassium channel 11	Inward rectifier-type potassium channel (TC 1.A.2.1) family, KCNJ11 subfamily	Lynch et al. 2017
KCNJ8	ATP-sensitive inward rectifier potassium channel 8	Inward rectifier-type potassium channel (TC 1.A.2.1) family, KCNJ8 subfamily	Lynch et al. 2017
KCNN1	Small conductance calcium-activated potassium channel protein 1	Potassium channel KCNN family, KCa2.1/KCNN1 subfamily	Lynch et al. 2017
KCNN2	Small conductance calcium-activated potassium channel protein 2	Potassium channel KCNN family, KCa2.2/KCNN2 subfamily	Lynch et al. 2017
KCNN3	Small conductance calcium-activated potassium channel protein 3	Potassium channel KCNN family, KCa2.3/KCNN3 subfamily	Lynch et al. 2017
KCNQ1	Potassium voltage-gated channel subfamily KQT member 1	Potassium channel family, KQT (TC 1.A.1.15) subfamily, Kv7.1/KCNQ1 sub-subfamily		Bowes et al. 2012
LCK	Tyrosine-protein kinase Lck	Protein kinase superfamily, Tyr protein kinase family, SRC subfamily		Bowes et al. 2012
MAOA	Amine oxidase	Flavin monoamine oxidase family	Lynch et al. 2017	Bowes et al. 2012
NPY1R	Neuropeptide Y receptor type 1	G-protein coupled receptor 1 family	Lynch et al. 2017
NR3C1	Glucocorticoid receptor	Nuclear hormone receptor family, NR3 subfamily	Lynch et al. 2017	Bowes et al. 2012
OPRD1	Delta-type opioid receptor	G-protein coupled receptor 1 family	Lynch et al. 2017	Bowes et al. 2012
OPRK1	Kappa-type opioid receptor	G-protein coupled receptor 1 family	Lynch et al. 2017	Bowes et al. 2012
OPRM1	Mu-type opioid receptor	G-protein coupled receptor 1 family	Lynch et al. 2017	Bowes et al. 2012
P2RX1	P2X purinoceptor 1	P2X receptor family	Lynch et al. 2017
P2RX2	P2X purinoceptor 2	P2X receptor family	Lynch et al. 2017
P2RX3	P2X purinoceptor 3	P2X receptor family	Lynch et al. 2017
P2RX4	P2X purinoceptor 4	P2X receptor family	Lynch et al. 2017
P2RX5	P2X purinoceptor 5	P2X receptor family	Lynch et al. 2017
P2RX6	P2X purinoceptor 6	P2X receptor family	Lynch et al. 2017
P2RX7	P2X purinoceptor 7	P2X receptor family	Lynch et al. 2017
PDE3A	cGMP-inhibited 3',5'-cyclic phosphodiesterase A	Cyclic nucleotide phosphodiesterase family, PDE3 subfamily		Bowes et al. 2012
PDE4D	cAMP-specific 3',5'-cyclic phosphodiesterase 4D	Cyclic nucleotide phosphodiesterase family, PDE4 subfamily		Bowes et al. 2012
PPARG	Peroxisome proliferator-activated receptor gamma	Nuclear hormone receptor family, NR1 subfamily	Lynch et al. 2017
PTAFR	Platelet-activating factor receptor	G-protein coupled receptor 1 family	Lynch et al. 2017
PTGER2	Prostaglandin E2 receptor EP2 subtype	G-protein coupled receptor 1 family	Lynch et al. 2017
PTGS1	Prostaglandin G/H synthase 1	Prostaglandin G/H synthase family		Bowes et al. 2012
PTGS2	Prostaglandin G/H synthase 2	Prostaglandin G/H synthase family	Lynch et al. 2017	Bowes et al. 2012
SCN5A	Sodium channel protein type 5 subunit alpha	Sodium channel (TC 1.A.1.10) family, Nav1.5/SCN5A subfamily		Bowes et al. 2012
SIGMAR1	Sigma non-opioid intracellular receptor 1	ERG2 family	Lynch et al. 2017
SLC6A1	Sodium- and chloride-dependent GABA transporter 1	Sodium:neurotransmitter symporter (SNF) (TC 2.A.22) family, SLC6A1 subfamily	Lynch et al. 2017
SLC6A11	Sodium- and chloride-dependent GABA transporter 3	Sodium:neurotransmitter symporter (SNF) (TC 2.A.22) family, SLC6A11 subfamily	Lynch et al. 2017
SLC6A13	Sodium- and chloride-dependent GABA transporter 2	Sodium:neurotransmitter symporter (SNF) (TC 2.A.22) family, SLC6A13 subfamily	Lynch et al. 2017
SLC6A2	Sodium-dependent noradrenaline transporter	Sodium:neurotransmitter symporter (SNF) (TC 2.A.22) family, SLC6A2 subfamily	Lynch et al. 2017	Bowes et al. 2012
SLC6A3	Sodium-dependent dopamine transporter	Sodium:neurotransmitter symporter (SNF) (TC 2.A.22) family, SLC6A3 subfamily	Lynch et al. 2017	Bowes et al. 2012
SLC6A4	Sodium-dependent serotonin transporter	Sodium:neurotransmitter symporter (SNF) (TC 2.A.22) family, SLC6A4 subfamily	Lynch et al. 2017	Bowes et al. 2012
TACR1	Substance-P receptor	G-protein coupled receptor 1 family	Lynch et al. 2017
TACR2	Substance-K receptor	G-protein coupled receptor 1 family	Lynch et al. 2017
TNF	Tumor necrosis factor	Tumor necrosis factor family	Lynch et al. 2017
TSPO	Putative peripheral benzodiazepine receptor-related protein		Lynch et al. 2017
UTS2R	Urotensin-2 receptor	G-protein coupled receptor 1 family	Lynch et al. 2017
VIPR1	Vasoactive intestinal polypeptide receptor 1	G-protein coupled receptor 2 family	Lynch et al. 2017
