# Supplementary material for: Large scale meta-analysis of preclinical toxicity data for target characterisation and hypotheses generation
Source: PLoS One. 2021 Jun 8;16(6):e0252533. doi: 10.1371/journal.pone.0252533 (PMC8186779; doi:10.1371/journal.pone.0252533)
Supplement: S2 File — (XLSX) [file pone.0252533.s002.xlsx]

## Sheet: TARGET-TISSUE ASSOCIATIONS
Target_MOA	Tissue	SOC	OR_RAND	lnOR_RAND	CI95_LB_RAND	CI95_UB_RAND	p_value	p_value_adjusted_BH	I2(%)
ACHE_PIC50	Lymph Node - Mesenteric	Immune system	3.30081	1.19417	0.297748	2.09059	0.00902856	0.103828	0.251472
ACHE_PIC50	Vagina	Reproductive and breast	2.53234	0.929142	0.0253605	1.83292	0.0439087	0.26682	0.0245062
ACHE_PIC50	Lung	Respiratory	2.51981	0.924182	0.431926	1.41644	0.00023349	0.00846501	0.181619
ACHE_PIC50	Spleen	Immune system	2.40168	0.87617	0.0635863	1.68875	0.0345721	0.22824	0.163484
ACHE_PIC50	Thymus	Immune system	2.3827	0.868234	0.358496	1.37797	0.000842639	0.0195914	0.00480036
ADRA1A_PIC50	Mammary Gland	Reproductive and breast	3.73585	1.31797	0.445065	2.19088	0.00308361	0.052348	0.4036
ADRA1A_PIC50	Nasopharynx	Respiratory	3.56559	1.27133	0.0436019	2.49906	0.0424002	0.262121	0.30987
ADRA1A_PIC50	Nasal Cavity	Respiratory	3.10714	1.1337	0.144753	2.12265	0.0246499	0.189663	0.608419
ADRA1A_PIC50	Stomach	Gastrointestinal	1.87927	0.630884	0.291524	0.970245	0.0002688	0.00927361	0
ADRA1A_PIC50	Brain	Nervous system	1.53892	0.431082	0.0562958	0.805868	0.0241732	0.188023	0
ADRA1B_PIC50	Lymph Node - Mesenteric	Immune system	9.04842	2.20259	1.00265	3.40253	0.000321057	0.0104052	0.715062
ADRA1B_PIC50	Thymus	Immune system	4.42901	1.48818	0.878743	2.09761	1.70103e-06	0.000145541	0.563156
ADRA1B_PIC50	Lymph Node - Mandibular	Immune system	3.24321	1.17656	0.461384	1.89174	0.00126237	0.0267681	0.747409
ADRA1B_PIC50	Spleen	Immune system	3.17467	1.1552	0.322693	1.98771	0.0065346	0.0847122	0.565627
ADRA1B_PIC50	Nasopharynx	Respiratory	3.10864	1.13419	0.123407	2.14497	0.0278597	0.204783	0.167983
ADRA1B_PIC50	Mammary Gland	Reproductive and breast	2.29676	0.831499	0.0511476	1.61185	0.0367592	0.238266	0.499835
ADRA1B_PIC50	Stomach	Gastrointestinal	2.14721	0.764169	0.46327	1.06507	6.43905e-07	6.55863e-05	0
ADRA1B_PIC50	Epididymides	Reproductive and breast	1.9439	0.664694	0.192821	1.13657	0.00576494	0.0794522	0
ADRA1B_PIC50	Liver	Hepatobiliary	1.80134	0.588529	0.249109	0.927948	0.000677718	0.0163759	0.150104
ADRA1B_PIC50	Lung	Respiratory	1.65244	0.502251	0.1051	0.899403	0.0131886	0.130178	0.304132
ADRA1B_PIC50	Brain	Nervous system	1.51507	0.415462	0.0590073	0.771917	0.0223471	0.179701	0
ADRA1B_PIC50	Aorta	Vascular	0.601493	-0.50834	-0.984551	-0.0321283	0.036421	0.236792	0
ADRB2_PEC50	Thymus	Immune system	4.28295	1.45464	0.799774	2.10951	1.3391e-05	0.000842448	0
ADRB2_PIC50	Thymus	Immune system	16.0698	2.77694	0.958454	4.59543	0.00276265	0.0488373	0.651735
ADRB2_PIC50	Stomach	Gastrointestinal	8.94879	2.19152	1.19409	3.18894	1.65942e-05	0.000959327	0.0281919
ADRB2_PIC50	Oesophagus	Gastrointestinal	8.41178	2.12963	0.774852	3.48441	0.00206346	0.0392476	0.233961
ADRB2_PIC50	Liver	Hepatobiliary	7.90072	2.06695	1.04764	3.08626	7.05531e-05	0.00321092	0.343623
AR_PEC50	Vagina	Reproductive and breast	10.1498	2.31745	1.199	3.43591	4.88483e-05	0.00254845	0.434626
AR_PEC50	Mammary Gland	Reproductive and breast	8.31231	2.11774	1.06	3.17548	8.70494e-05	0.00372397	0.361021
AR_PEC50	Ovaries	Reproductive and breast	6.30615	1.84153	0.819712	2.86334	0.000412006	0.0120723	0.484376
AR_PEC50	Uterus	Reproductive and breast	6.2867	1.83844	0.740342	2.93653	0.00103299	0.0230164	0.520256
AR_PEC50	Testes	Reproductive and breast	3.94513	1.37248	0.382651	2.36231	0.00657471	0.0847187	0.626334
AR_PEC50	Incisors	Musculoskeletal	2.9106	1.06836	0.258205	1.87851	0.00974846	0.109172	0
AR_PEC50	Stomach	Gastrointestinal	2.77666	1.02125	0.328225	1.71427	0.00387413	0.0611673	0.501103
AR_PEC50	Thymus	Immune system	2.66688	0.980908	0.498054	1.46376	6.84447e-05	0.00321092	0
AR_PEC50	Adrenals	Endocrine	2.10369	0.743692	0.131241	1.35614	0.0173146	0.151786	0.194648
AR_PEC50	Skin	Skin and subcutaneous	2.03922	0.712567	0.0135349	1.4116	0.045726	0.273207	0.295008
AR_PIC50	Vagina	Reproductive and breast	8.04013	2.08445	1.11867	3.05022	2.33485e-05	0.00131427	0.378892
AR_PIC50	Femur - Femoro-Tibial Joint	Musculoskeletal	4.92305	1.59393	0.117028	3.07083	0.0344069	0.227853	0.342286
AR_PIC50	Uterus	Reproductive and breast	4.82405	1.57361	0.63397	2.51326	0.00102951	0.0230164	0.484548
AR_PIC50	Mammary Gland	Reproductive and breast	4.81907	1.57258	0.663204	2.48196	0.000700563	0.01665	0.486776
AR_PIC50	Ovaries	Reproductive and breast	3.70845	1.31061	0.433003	2.18823	0.00342263	0.0576334	0.476339
AR_PIC50	Thymus	Immune system	3.5576	1.26909	0.831762	1.70641	1.2878e-08	2.11893e-06	0.0521884
AR_PIC50	Incisors	Musculoskeletal	2.9106	1.06836	0.258205	1.87851	0.00974846	0.109172	0
AR_PIC50	Adrenals	Endocrine	2.59608	0.954003	0.410687	1.49732	0.000578534	0.0149095	0.264941
AR_PIC50	Lymph Node - Mandibular	Immune system	2.46775	0.903305	0.24438	1.56223	0.00721256	0.0902202	0.0815026
AR_PIC50	Testes	Reproductive and breast	2.45894	0.899731	0.129522	1.66994	0.0220468	0.178629	0.573711
AR_PIC50	Stomach	Gastrointestinal	2.38633	0.869758	0.181876	1.55764	0.0132055	0.130178	0.679937
AR_PIC50	Skin	Skin and subcutaneous	1.94105	0.663229	0.106352	1.2201	0.0195811	0.164898	0.206898
AR_PIC50	Liver	Hepatobiliary	1.41102	0.34431	0.0187314	0.669889	0.0381978	0.245361	0
AR_PIC50	Pancreas	Metabolism and nutrition	0.402963	-0.908911	-1.6865	-0.131325	0.0219647	0.178629	0
AR_PIC50	Skeletal Muscle	Musculoskeletal	0.222971	-1.50071	-2.60732	-0.394106	0.00786093	0.0949974	0
AVPR1A_PIC50	Stomach	Gastrointestinal	4.32065	1.46341	0.631808	2.29501	0.000562562	0.0146746	0
AVPR1A_PIC50	Liver	Hepatobiliary	3.64936	1.29455	0.602255	1.98685	0.00024733	0.00881732	0
AVPR1A_PIC50	Lung	Respiratory	2.66985	0.982022	0.267308	1.69674	0.0070811	0.089481	0.324406
AVPR1A_PIC50	Thymus	Immune system	2.64929	0.974293	0.199513	1.74907	0.0137138	0.131716	0
CACNA1C_PIC50	Sternum - Bone Marrow	Musculoskeletal	6.14741	1.81603	0.791556	2.84051	0.000512147	0.0136935	0
CACNA1C_PIC50	Bone Marrow	Musculoskeletal	5.28284	1.66446	0.0876384	3.24129	0.0385558	0.246767	0
CACNA1C_PIC50	Femur - Femoro-Tibial Joint	Musculoskeletal	4.12612	1.41734	0.126875	2.7078	0.0313452	0.21976	0.217888
CACNA1C_PIC50	Nasal Cavity	Respiratory	3.94932	1.37354	0.225224	2.52186	0.0190588	0.163722	0
CACNA1C_PIC50	Stomach	Gastrointestinal	3.73947	1.31894	0.79286	1.84503	8.93207e-07	8.15476e-05	0
CACNA1C_PIC50	Thymus	Immune system	3.72482	1.31502	0.729114	1.90092	1.08756e-05	0.000750419	0
CACNA1C_PIC50	Spleen	Immune system	3.52945	1.26114	0.229305	2.29298	0.0165965	0.147917	0.408294
CACNA1C_PIC50	Lymph Node - Mesenteric	Immune system	3.22351	1.17047	0.458011	1.88293	0.00128217	0.0267681	0
CACNA1C_PIC50	Epididymides	Reproductive and breast	2.52806	0.927454	0.239373	1.61553	0.00824651	0.0969192	0
CHRM1_PEC50	Lung	Respiratory	2.67875	0.985351	0.101603	1.8691	0.028867	0.208782	0.223455
CHRM1_PEC50	Kidneys	Renal and urinary	0.52923	-0.636331	-1.16416	-0.108502	0.0181346	0.157044	0
CHRM1_PIC50	Femur - Femoro-Tibial Joint	Musculoskeletal	4.45446	1.49391	0.231759	2.75605	0.0203486	0.170688	0.153365
CHRM1_PIC50	Nasal Cavity	Respiratory	3.5612	1.2701	0.45198	2.08822	0.0023441	0.0428549	0
CHRM1_PIC50	Thymus	Immune system	3.19699	1.16221	0.655893	1.66853	6.8293e-06	0.00052171	0
CHRM1_PIC50	Sternum - Bone Marrow	Musculoskeletal	3.18422	1.15821	0.337704	1.97871	0.0056636	0.0789737	0
CHRM1_PIC50	Caecum	Gastrointestinal	2.88063	1.05801	0.216357	1.89966	0.0137473	0.131716	0
CHRM1_PIC50	Spleen	Immune system	2.24077	0.806821	0.178754	1.43489	0.0118094	0.122623	0.310625
CHRM1_PIC50	Stomach	Gastrointestinal	1.84229	0.611007	0.166081	1.05593	0.00711162	0.089481	0
CHRM1_PIC50	Lung	Respiratory	1.58427	0.460125	0.106578	0.813673	0.0107475	0.114657	0
CHRM1_PIC50	Prostate	Reproductive and breast	0.531975	-0.631158	-1.24177	-0.0205447	0.0427741	0.263671	0
CHRM2_PIC50	Injection Site	Administration site	2.71944	1.00043	0.00464245	1.99621	0.0489414	0.289187	0
CHRM2_PIC50	Nasal Cavity	Respiratory	2.45765	0.899206	0.154521	1.64389	0.0179497	0.156075	0.201727
CHRM2_PIC50	Spleen	Immune system	2.26696	0.818442	0.143675	1.49321	0.0174404	0.152265	0
CHRM2_PIC50	Stomach	Gastrointestinal	2.06667	0.725937	0.169375	1.2825	0.0105753	0.114657	0
CHRM2_PIC50	Thymus	Immune system	2.00367	0.69498	0.173742	1.21622	0.00896808	0.10369	0
CHRM2_PIC50	Lymph Node - Mandibular	Immune system	1.74529	0.55692	0.0448256	1.06901	0.0330457	0.226554	0
CHRM2_PIC50	Liver	Hepatobiliary	1.67268	0.514427	0.026856	1.002	0.0386474	0.246767	0
CHRM2_PIC50	Lung	Respiratory	1.50858	0.411167	0.00826442	0.81407	0.0454822	0.272511	0
CHRM2_PIC50	Prostate	Reproductive and breast	0.442727	-0.814803	-1.53158	-0.0980273	0.0258797	0.194234	0
CHRM3_PEC50	Stomach	Gastrointestinal	2.10228	0.743022	0.0677928	1.41825	0.0310256	0.219343	0
CHRM3_PIC50	Lymph Node - Mandibular	Immune system	2.52561	0.926483	0.103134	1.74983	0.0274209	0.202253	0
CHRM4_PEC50	Kidneys	Renal and urinary	0.528288	-0.638113	-1.19668	-0.0795489	0.0251497	0.191442	0
CHRM4_PIC50	Kidneys	Renal and urinary	0.563821	-0.573019	-1.12806	-0.0179819	0.0430255	0.264458	0
CHRM5_PEC50	Adrenals	Endocrine	2.8555	1.04925	0.310765	1.78773	0.00535691	0.0763895	0.0318771
CHRM5_PEC50	Thymus	Immune system	2.75063	1.01183	0.126431	1.89723	0.0251014	0.191442	0
CHRM5_PEC50	Lung	Respiratory	2.41607	0.882141	0.174062	1.59022	0.0146155	0.136518	0.245071
CHRM5_PEC50	Kidneys	Renal and urinary	0.575073	-0.553258	-1.02647	-0.0800453	0.0219347	0.178629	0
CHRNA1_PIC50	Larynx	Respiratory	3.60741	1.28299	0.437311	2.12867	0.00294437	0.0507904	0.330686
CHRNA1_PIC50	Bone Marrow	Musculoskeletal	3.12894	1.1407	0.185183	2.09621	0.0192933	0.163763	0
CHRNA1_PIC50	Thymus	Immune system	3.09528	1.12988	0.926125	1.33363	1.62559e-27	3.47715e-24	0
CHRNA1_PIC50	Injection Site	Administration site	3.01674	1.10418	0.326144	1.88221	0.00540977	0.0766324	0.179267
CHRNA1_PIC50	Lymph Node - Mesenteric	Immune system	2.98007	1.09195	0.70228	1.48161	3.96669e-08	5.17688e-06	0.244509
CHRNA1_PIC50	Spleen	Immune system	2.92954	1.07485	0.718164	1.43153	3.49944e-09	8.317e-07	0.181149
CHRNA1_PIC50	Lymph Node - Mandibular	Immune system	2.40208	0.876334	0.61124	1.14143	9.22414e-11	2.81863e-08	0
CHRNA1_PIC50	Stomach	Gastrointestinal	2.35769	0.85768	0.654425	1.06094	1.33398e-16	1.42669e-13	0
CHRNA1_PIC50	Nasal Cavity	Respiratory	2.31485	0.839347	0.397691	1.281	0.000195451	0.00746552	0
CHRNA1_PIC50	Nasopharynx	Respiratory	2.12269	0.752682	0.0479172	1.45745	0.0363293	0.236792	0
CHRNA1_PIC50	Liver	Hepatobiliary	2.02535	0.705743	0.519404	0.892082	1.14327e-13	8.1515e-11	0.149349
CHRNA1_PIC50	Sternum - Bone Marrow	Musculoskeletal	1.95603	0.670917	0.299497	1.04234	0.000399528	0.0120365	0
CHRNA1_PIC50	Adrenals	Endocrine	1.74305	0.555635	0.350265	0.761005	1.14071e-07	1.2842e-05	0
CHRNA1_PIC50	Pancreas	Metabolism and nutrition	1.56135	0.445548	0.152219	0.738877	0.00291023	0.0506096	0
CHRNA1_PIC50	Lung	Respiratory	1.49365	0.401225	0.234792	0.567659	2.30198e-06	0.000189382	0.0319864
CHRNA1_PIC50	Skeletal Muscle	Musculoskeletal	1.45052	0.371921	0.0483611	0.69548	0.0242647	0.188052	0
CNR1_PEC50	Liver	Hepatobiliary	7.59483	2.02747	0.158555	3.89638	0.033483	0.226585	0.510054
CNR2_PEC50	Thymus	Immune system	2.74711	1.01055	0.285308	1.73579	0.0063141	0.0828581	0
DRD1_PIC50	Stomach	Gastrointestinal	1.93631	0.660783	0.258938	1.06263	0.00126895	0.0267681	0
DRD1_PIC50	Heart	Cardiac	0.634954	-0.454203	-0.849594	-0.0588117	0.0243542	0.188064	0
DRD2_PEC50	Mammary Gland	Reproductive and breast	7.31973	1.99057	0.607973	3.37317	0.00477518	0.0709314	0.210729
DRD2_PEC50	Thymus	Immune system	5.07289	1.62391	0.624178	2.62364	0.00145427	0.029346	0
DRD2_PEC50	Stomach	Gastrointestinal	3.6499	1.2947	0.427042	2.16236	0.00344884	0.0576334	0
DRD2_PEC50	Lung	Respiratory	3.1488	1.14702	0.22197	2.07207	0.0150878	0.13851	0.0147559
DRD2_PEC50	Adrenals	Endocrine	2.66774	0.981231	0.23603	1.72643	0.00985857	0.109262	0
DRD2_PEC50	Liver	Hepatobiliary	1.96733	0.676677	0.0337684	1.31959	0.0391212	0.248077	0
DRD2_PIC50	Mammary Gland	Reproductive and breast	3.85214	1.34863	0.720957	1.9763	2.53994e-05	0.00139306	0.302236
DRD2_PIC50	Nasal Cavity	Respiratory	2.84489	1.04552	0.227053	1.864	0.012291	0.126396	0.555393
DRD2_PIC50	Stomach	Gastrointestinal	1.64384	0.497038	0.221277	0.772798	0.00041136	0.0120723	0
DRD2_PIC50	Adrenals	Endocrine	1.54302	0.433745	0.137376	0.730113	0.0041246	0.063018	0
DRD2_PIC50	Thymus	Immune system	1.53794	0.430443	0.12554	0.735346	0.00565822	0.0789737	0
DRD2_PIC50	Epididymides	Reproductive and breast	1.49652	0.403141	0.00408821	0.802193	0.0476986	0.283409	0
DRD2_PIC50	Lung	Respiratory	1.3668	0.312474	0.0287022	0.596246	0.0309119	0.219343	0.0868805
DRD2_PIC50	Liver	Hepatobiliary	1.36143	0.308534	0.0569434	0.560124	0.0162359	0.145844	0.0098918
HRH1_PIC50	Injection Site	Administration site	3.6058	1.28254	0.360756	2.20433	0.00639077	0.0833528	0
HRH1_PIC50	Spleen	Immune system	2.22812	0.801158	0.179186	1.42313	0.0115825	0.120854	0.37587
HRH1_PIC50	Nasal Cavity	Respiratory	2.21584	0.79563	0.272306	1.31896	0.0028843	0.0505699	0.339177
HRH1_PIC50	Stomach	Gastrointestinal	2.09023	0.737275	0.467167	1.00738	8.80368e-08	1.04617e-05	0
HRH1_PIC50	Mammary Gland	Reproductive and breast	2.05386	0.71972	0.0698166	1.36962	0.0299678	0.213671	0.42801
HRH1_PIC50	Pituitary	Nervous system	1.96475	0.675364	0.186695	1.16403	0.00675345	0.0859859	0.420463
HRH1_PIC50	Lymph Node - Mandibular	Immune system	1.89021	0.636686	0.149341	1.12403	0.0104501	0.114044	0.504206
HRH1_PIC50	Thymus	Immune system	1.68654	0.522678	0.232188	0.813168	0.000420992	0.0121689	0.0171792
HRH1_PIC50	Liver	Hepatobiliary	1.57864	0.456562	0.147678	0.765445	0.00376712	0.0605856	0.127775
HRH1_PIC50	Epididymides	Reproductive and breast	1.55834	0.443624	0.0340739	0.853174	0.0337514	0.226698	0
HRH1_PIC50	Brain	Nervous system	1.40711	0.341536	0.0023435	0.680728	0.048438	0.287005	0
HRH1_PIC50	Aorta	Vascular	0.571781	-0.559	-1.01775	-0.100252	0.0169274	0.149619	0
HTR1A_PEC50	Nasal Cavity	Respiratory	2.62804	0.966238	0.273732	1.65874	0.00624383	0.0824587	0.262106
HTR1A_PEC50	Thymus	Immune system	2.32348	0.843065	0.468279	1.21785	1.03916e-05	0.000740924	0
HTR1A_PEC50	Adrenals	Endocrine	2.0686	0.726874	0.402489	1.05126	1.12395e-05	0.00075129	0.00232761
HTR1A_PEC50	Mammary Gland	Reproductive and breast	2.00725	0.696767	0.146381	1.24715	0.0130928	0.130178	0
HTR1A_PEC50	Stomach	Gastrointestinal	1.60971	0.476054	0.131788	0.82032	0.00672314	0.0859859	0
HTR1A_PEC50	Lung	Respiratory	1.44859	0.370588	0.113227	0.627949	0.0047687	0.0709314	0
HTR1A_PEC50	Liver	Hepatobiliary	1.43033	0.357909	0.0684533	0.647364	0.0153728	0.140523	0
HTR1A_PEC50	Prostate	Reproductive and breast	0.663011	-0.410963	-0.8064	-0.0155263	0.0416581	0.258821	0
HTR1A_PIC50	Nasal Cavity	Respiratory	2.54885	0.935641	0.195645	1.67564	0.0132064	0.130178	0.303949
HTR1A_PIC50	Thymus	Immune system	2.19214	0.784877	0.377856	1.1919	0.000157153	0.00622502	0
HTR1A_PIC50	Adrenals	Endocrine	2.04999	0.717833	0.304591	1.13107	0.000662581	0.0162904	0.196255
HTR1A_PIC50	Stomach	Gastrointestinal	1.65464	0.503583	0.106815	0.900351	0.0128605	0.130178	0.0918752
HTR1A_PIC50	Lung	Respiratory	1.48264	0.393827	0.119749	0.667905	0.00485799	0.0711729	0
HTR1A_PIC50	Liver	Hepatobiliary	1.40826	0.342354	0.0241163	0.660592	0.0349885	0.230278	0.0478288
HTR1A_PIC50	Prostate	Reproductive and breast	0.648215	-0.433532	-0.849153	-0.0179116	0.040911	0.255873	0
HTR1B_PEC50	Mammary Gland	Reproductive and breast	3.4313	1.23294	0.382031	2.08385	0.0045124	0.067972	0.41108
HTR1B_PEC50	Nasal Cavity	Respiratory	2.75349	1.01287	0.186473	1.83927	0.0162958	0.145844	0.506597
HTR1B_PEC50	Stomach	Gastrointestinal	2.1759	0.777443	0.232152	1.32273	0.00519964	0.0746445	0.1957
HTR1B_PEC50	Liver	Hepatobiliary	2.13348	0.757756	0.278466	1.23705	0.00194374	0.0377969	0.304462
HTR1B_PEC50	Thymus	Immune system	1.93156	0.658329	0.215736	1.10092	0.00355321	0.0580177	0.22863
HTR1B_PEC50	Brain	Nervous system	1.5243	0.421537	0.0558085	0.787265	0.0238805	0.188023	0
HTR1B_PEC50	Kidneys	Renal and urinary	1.38081	0.322674	0.0394692	0.605878	0.0255412	0.193081	0
HTR1B_PEC50	Aorta	Vascular	0.575488	-0.552538	-1.04949	-0.0555864	0.0293171	0.210434	0
HTR1B_PIC50	Mammary Gland	Reproductive and breast	3.4905	1.25004	0.0918706	2.40822	0.0343928	0.227853	0.479532
HTR1B_PIC50	Adrenals	Endocrine	1.91993	0.652289	0.0769985	1.22758	0.0262637	0.195062	0.177499
HTR1B_PIC50	Thymus	Immune system	1.84737	0.613761	0.0125269	1.21499	0.0454139	0.272511	0.356124
HTR1B_PIC50	Brain	Nervous system	1.71138	0.537302	0.140447	0.934157	0.00796395	0.0953448	0
HTR1B_PIC50	Heart	Cardiac	0.65045	-0.430091	-0.773799	-0.0863826	0.0141847	0.133661	0
HTR1B_PIC50	Aorta	Vascular	0.572146	-0.55836	-1.06718	-0.0495416	0.0314922	0.21976	0
HTR2A_PIC50	Lymph Node - Mesenteric	Immune system	3.30742	1.19617	0.270569	2.12177	0.0113125	0.118615	0.532
HTR2A_PIC50	Spleen	Immune system	3.18637	1.15888	0.419505	1.89826	0.00212631	0.0398963	0.579637
HTR2A_PIC50	Harderian Gland	Eye	2.81659	1.03553	0.622091	1.44896	9.1498e-07	8.15476e-05	0
HTR2A_PIC50	Thymus	Immune system	2.38393	0.868751	0.438362	1.29914	7.61393e-05	0.00339296	0.310381
HTR2A_PIC50	Mammary Gland	Reproductive and breast	2.33481	0.847931	0.164357	1.53151	0.0150483	0.13851	0.392341
HTR2A_PIC50	Lymph Node - Mandibular	Immune system	1.94354	0.664512	0.0525436	1.27648	0.0333167	0.226585	0.689959
HTR2A_PIC50	Epididymides	Reproductive and breast	1.69748	0.529147	0.086404	0.971891	0.019157	0.163763	0
HTR2A_PIC50	Stomach	Gastrointestinal	1.68023	0.518932	0.242772	0.795092	0.000230535	0.00846501	0
HTR2A_PIC50	Lung	Respiratory	1.44066	0.365104	0.0727995	0.657408	0.0143612	0.13473	0.106878
HTR2A_PIC50	Tongue	Gastrointestinal	0.614674	-0.486663	-0.948737	-0.0245888	0.0389929	0.248077	0
HTR2A_PIC50	Aorta	Vascular	0.575332	-0.552808	-1.01215	-0.0934681	0.0183349	0.158139	0
HTR2B_PEC50	Kidneys	Renal and urinary	3.84208	1.34601	0.115266	2.57676	0.032071	0.222006	0.396884
HTR2B_PIC50	Mammary Gland	Reproductive and breast	2.28501	0.826369	0.181443	1.47129	0.012026	0.124269	0.415041
HTR2B_PIC50	Stomach	Gastrointestinal	1.95475	0.670261	0.382146	0.958375	5.12513e-06	0.000406024	0
HTR2B_PIC50	Spleen	Immune system	1.50869	0.411238	0.030286	0.792191	0.0343633	0.227853	0.103193
HTR2B_PIC50	Adrenals	Endocrine	1.41871	0.349751	0.0534868	0.646016	0.0206781	0.172775	0
HTR2B_PIC50	Liver	Hepatobiliary	1.31081	0.270645	0.0213788	0.519911	0.0333318	0.226585	0
HTR2B_PIC50	Aorta	Vascular	0.58801	-0.531011	-0.98722	-0.0748025	0.0225289	0.179811	0
HTR2C_PEC50	Kidneys	Renal and urinary	0.544486	-0.607913	-1.16931	-0.0465121	0.0338086	0.226698	0
HTR2C_PIC50	Mammary Gland	Reproductive and breast	4.30233	1.45916	0.109633	2.80868	0.0340745	0.227767	0.554429
HTR2C_PIC50	Stomach	Gastrointestinal	1.93511	0.660165	0.258136	1.06219	0.00128897	0.0267681	0.0111377
HTR2C_PIC50	Brain	Nervous system	1.61385	0.478625	0.0938684	0.863382	0.0147634	0.136954	0
HTR2C_PIC50	Lymph Node - Mandibular	Immune system	0.621153	-0.476178	-0.853285	-0.0990716	0.0133282	0.130776	0
HTR2C_PIC50	Aorta	Vascular	0.57681	-0.550242	-1.07642	-0.0240641	0.0404034	0.253752	0
HTR2C_PIC50	Ovaries	Reproductive and breast	0.449701	-0.799173	-1.56848	-0.0298648	0.0417453	0.258821	0
HTR3A_PIC50	Brown Adipose Tissue	Metabolism and nutrition	7.95263	2.0735	0.622726	3.52428	0.00509048	0.0735713	0.0166694
HTR3A_PIC50	Bone Marrow	Musculoskeletal	4.12476	1.41701	0.148735	2.68528	0.0285375	0.207942	0
HTR3A_PIC50	Nasal Cavity	Respiratory	2.54338	0.933493	0.340178	1.52681	0.00204434	0.0392476	0.269807
HTR3A_PIC50	Nasopharynx	Respiratory	2.35974	0.858551	0.0419153	1.67519	0.0393448	0.248255	0
HTR3A_PIC50	Stomach	Gastrointestinal	2.27996	0.82416	0.54855	1.09977	4.60326e-09	9.84637e-07	0
HTR3A_PIC50	Injection Site	Administration site	2.25115	0.811443	0.245049	1.37784	0.00498598	0.0725511	0
HTR3A_PIC50	Thymus	Immune system	2.24252	0.807601	0.524628	1.09057	2.22271e-08	3.16959e-06	0
HTR3A_PIC50	Spleen	Immune system	2.02038	0.703285	0.309215	1.09735	0.000468961	0.0133275	0
HTR3A_PIC50	Liver	Hepatobiliary	1.97344	0.679781	0.446322	0.913239	1.14989e-08	2.04968e-06	0
HTR3A_PIC50	Lymph Node - Mandibular	Immune system	1.84607	0.613061	0.268674	0.957448	0.00048477	0.0133602	0
HTR3A_PIC50	Lymph Node - Mesenteric	Immune system	1.79052	0.582505	0.122053	1.04296	0.0131569	0.130178	0
HTR3A_PIC50	Lung	Respiratory	1.6645	0.509523	0.286127	0.73292	7.81125e-06	0.000576147	0
HTR3A_PIC50	Adrenals	Endocrine	1.66251	0.508328	0.238682	0.777974	0.000220009	0.00825614	0
HTR4_PEC50	Adrenals	Endocrine	4.50529	1.50525	0.693025	2.31748	0.00028092	0.0095379	0
HTR4_PEC50	Testes	Reproductive and breast	2.9677	1.08779	0.142816	2.03276	0.0240594	0.188023	0
HTR4_PEC50	Thymus	Immune system	2.54402	0.933744	0.0269307	1.84056	0.0435734	0.265938	0
HTR4_PEC50	Lung	Respiratory	1.62023	0.482566	0.00154541	0.963587	0.0492685	0.290318	0
HTR4_PIC50	Duodenum	Gastrointestinal	3.89263	1.35908	0.178899	2.53927	0.024004	0.188023	0
HTR4_PIC50	Adrenals	Endocrine	2.847	1.04627	0.12428	1.96825	0.0261377	0.194803	0.351808
HTR4_PIC50	Testes	Reproductive and breast	2.53141	0.928778	0.0774211	1.78014	0.0325005	0.224253	0
HTR4_PIC50	Lung	Respiratory	2.07621	0.730544	0.239879	1.22121	0.00352102	0.0579343	0
KCNH2_PIC50	Nasal Cavity	Respiratory	3.50083	1.253	0.407477	2.09852	0.00367821	0.0596037	0.613377
KCNH2_PIC50	Injection Site	Administration site	3.23289	1.17338	0.0788115	2.26794	0.0356334	0.233803	0.123503
KCNH2_PIC50	Mammary Gland	Reproductive and breast	3.15266	1.14825	0.525123	1.77137	0.000304224	0.0100113	0.369672
KCNH2_PIC50	Stomach	Gastrointestinal	2.08066	0.732684	0.442172	1.0232	7.68887e-07	7.47568e-05	0
KCNH2_PIC50	Pituitary	Nervous system	1.97134	0.678715	0.172209	1.18522	0.00863084	0.100882	0.560535
KCNH2_PIC50	Lung	Respiratory	1.79775	0.586537	0.294378	0.878696	8.32613e-05	0.00363461	0.162372
KCNH2_PIC50	Epididymides	Reproductive and breast	1.70467	0.533374	0.111755	0.954992	0.0131575	0.130178	0
KCNH2_PIC50	Brain	Nervous system	1.49612	0.402877	0.0574907	0.748263	0.0222422	0.179532	0
KCNH2_PIC50	Adrenals	Endocrine	1.48575	0.395919	0.103007	0.688832	0.00806798	0.0953448	0
KCNH2_PIC50	Liver	Hepatobiliary	1.46049	0.378773	0.124397	0.633149	0.00351786	0.0579343	0
KCNH2_PIC50	Thymus	Immune system	1.39863	0.335491	0.0345472	0.636436	0.0288918	0.208782	0
KCNH2_PIC50	Aorta	Vascular	0.619941	-0.478131	-0.94489	-0.0113717	0.0446736	0.269935	0
LCK_PIC50	Sternum - Bone Marrow	Musculoskeletal	6.37494	1.85237	1.28483	2.41992	1.58485e-10	4.2375e-08	0
LCK_PIC50	Thymus	Immune system	5.19551	1.64779	1.19003	2.10555	1.72273e-12	9.21232e-10	0
LCK_PIC50	Femur - Femoro-Tibial Joint	Musculoskeletal	4.9797	1.60537	0.796069	2.41467	0.000101123	0.00424122	0.027556
LCK_PIC50	Bone Marrow	Musculoskeletal	4.65113	1.53711	0.119431	2.95479	0.03358	0.226585	0.275272
LCK_PIC50	Sternum	Musculoskeletal	4.55792	1.51687	0.190396	2.84334	0.0250074	0.191442	0.296328
LCK_PIC50	Duodenum	Gastrointestinal	4.23439	1.44324	0.655565	2.23091	0.000329155	0.0104989	0.0179555
LCK_PIC50	Pancreas	Metabolism and nutrition	4.20302	1.4358	0.531664	2.33994	0.00185517	0.0367427	0.569872
LCK_PIC50	Spleen	Immune system	3.7762	1.32872	0.67479	1.98265	6.82066e-05	0.00321092	0
LCK_PIC50	Lymph Node - Mesenteric	Immune system	3.75603	1.32336	0.311792	2.33493	0.0103451	0.113478	0.421018
LCK_PIC50	Stomach	Gastrointestinal	2.74986	1.01155	0.522347	1.50076	5.06275e-05	0.00257839	0.181682
LCK_PIC50	Skin	Skin and subcutaneous	2.04968	0.717685	0.0312164	1.40415	0.0404532	0.253752	0
LCK_PIC50	Liver	Hepatobiliary	1.92252	0.653638	0.296441	1.01083	0.000335076	0.0104989	0.072196
LCK_PIC50	Kidneys	Renal and urinary	1.85727	0.61911	0.263723	0.974497	0.000639232	0.0160606	0.133915
LCK_PIC50	Jejunum	Gastrointestinal	1.83469	0.606873	0.023484	1.19026	0.0414639	0.258575	0
LCK_PIC50	Adrenals	Endocrine	1.78192	0.577691	0.123972	1.03141	0.0125781	0.12873	0
MAOA_PIC50	Thymus	Immune system	5.27095	1.66221	0.416204	2.90822	0.00893184	0.10369	0
MAOA_PIC50	Lung	Respiratory	5.0452	1.61844	0.332859	2.90402	0.0136086	0.131714	0.430072
MAOA_PIC50	Liver	Hepatobiliary	3.14723	1.14652	0.498025	1.79502	0.000529935	0.0139942	0
MAOA_PIC50	Kidneys	Renal and urinary	2.84792	1.04659	0.156705	1.93647	0.0211607	0.17476	0.380389
MAOA_PIC50	Heart	Cardiac	2.27554	0.822218	0.217475	1.42696	0.0077035	0.0947	0
NR3C1_PEC50	Lymph Node - Mesenteric	Immune system	14.3768	2.66562	0.85351	4.47772	0.00393762	0.0611716	0.694149
NR3C1_PEC50	Spleen	Immune system	9.4731	2.24846	0.807955	3.68896	0.00221871	0.0409123	0.505349
NR3C1_PEC50	Thymus	Immune system	7.3478	1.9944	0.725059	3.26374	0.00207339	0.0392476	0.526753
NR3C1_PEC50	Stomach	Gastrointestinal	6.72957	1.90651	0.0496882	3.76333	0.0441765	0.267687	0.873768
NR3C1_PEC50	Adrenals	Endocrine	6.532	1.87671	0.651911	3.10152	0.00267182	0.0476252	0.669716
NR3C1_PEC50	Lymph Node - Mandibular	Immune system	3.97806	1.38079	0.439268	2.32232	0.00404817	0.0622951	0.419
NR3C1_PEC50	Liver	Hepatobiliary	3.13524	1.14271	0.121437	2.16398	0.0283059	0.207351	0
NR3C1_PEC50	Lung	Respiratory	3.00605	1.10063	0.133732	2.06752	0.0256779	0.193398	0.488195
NR3C1_PEC50	Incisors	Musculoskeletal	2.9106	1.06836	0.258205	1.87851	0.00974846	0.109172	0
NR3C1_PEC50	Heart	Cardiac	0.536424	-0.622831	-1.22771	-0.0179566	0.0435758	0.265938	0
NR3C1_PIC50	Spleen	Immune system	4.79818	1.56824	0.635196	2.50128	0.000986779	0.0224545	0.336201
NR3C1_PIC50	Lymph Node - Mesenteric	Immune system	4.034	1.39476	0.1965	2.59302	0.0225263	0.179811	0.451145
NR3C1_PIC50	Vagina	Reproductive and breast	3.93918	1.37097	0.242354	2.49959	0.0172733	0.151786	0.351797
NR3C1_PIC50	Caecum	Gastrointestinal	3.80141	1.33537	0.35879	2.31196	0.00736133	0.0915459	0.0527621
NR3C1_PIC50	Mammary Gland	Reproductive and breast	3.59946	1.28078	0.572819	1.98875	0.000391451	0.0119616	0.0148036
NR3C1_PIC50	Thymus	Immune system	3.56059	1.26993	0.581423	1.95843	0.000300228	0.0100113	0.288912
NR3C1_PIC50	Uterus	Reproductive and breast	2.96104	1.08554	0.0309788	2.1401	0.0436392	0.265938	0.261966
NR3C1_PIC50	Incisors	Musculoskeletal	2.9106	1.06836	0.258205	1.87851	0.00974846	0.109172	0
NR3C1_PIC50	Adrenals	Endocrine	2.60229	0.956392	0.363375	1.54941	0.00157259	0.031437	0.237401
NR3C1_PIC50	Lymph Node - Mandibular	Immune system	2.48372	0.909759	0.219092	1.60043	0.00983146	0.109262	0.345218
NR3C1_PIC50	Stomach	Gastrointestinal	2.38458	0.869025	0.128837	1.60921	0.0213851	0.175934	0.646871
NR3C1_PIC50	Liver	Hepatobiliary	2.30711	0.835996	0.219766	1.45223	0.0078386	0.0949974	0
NR3C1_PIC50	Heart	Cardiac	0.49433	-0.704553	-1.11287	-0.29624	0.000719711	0.0169172	0
OPRD1_PEC50	Lung	Respiratory	8.51946	2.14235	0.570416	3.71429	0.00755838	0.093453	0
OPRD1_PIC50	Thymus	Immune system	3.75201	1.32229	0.374577	2.27001	0.00624512	0.0824587	0
OPRD1_PIC50	Lung	Respiratory	3.43434	1.23383	0.112134	2.35552	0.0310916	0.219343	0.342702
OPRD1_PIC50	Kidneys	Renal and urinary	0.305464	-1.18592	-2.26883	-0.103018	0.0318397	0.221121	0
OPRK1_PEC50	Spleen	Immune system	5.38673	1.68394	0.779123	2.58875	0.000264638	0.00927361	0
OPRK1_PEC50	Liver	Hepatobiliary	3.48053	1.24718	0.257657	2.23671	0.0134997	0.131254	0.0966211
OPRK1_PEC50	Sternum - Bone Marrow	Musculoskeletal	3.29983	1.19387	0.0780292	2.30971	0.0359917	0.235432	0
OPRK1_PEC50	Stomach	Gastrointestinal	2.96877	1.08815	0.143786	2.03251	0.0239218	0.188023	0
OPRK1_PEC50	Thymus	Immune system	2.51962	0.92411	0.0723981	1.77582	0.0334561	0.226585	0
OPRK1_PIC50	Stomach	Gastrointestinal	3.6788	1.30259	0.376862	2.22831	0.00581804	0.0794522	0
OPRK1_PIC50	Thymus	Immune system	3.48596	1.24874	0.438539	2.05895	0.0025208	0.0453881	0
OPRK1_PIC50	Lung	Respiratory	2.73736	1.00699	0.131844	1.88214	0.0241184	0.188023	0.32749
OPRM1_PEC50	Spleen	Immune system	7.13706	1.9653	0.412154	3.51845	0.0131355	0.130178	0
OPRM1_PEC50	Stomach	Gastrointestinal	5.81863	1.76107	0.237955	3.28418	0.0234411	0.186396	0.108527
OPRM1_PEC50	Liver	Hepatobiliary	4.21847	1.43947	0.335132	2.54381	0.0106264	0.114657	0.359829
OPRM1_PEC50	Thymus	Immune system	3.17978	1.15681	0.0237442	2.28988	0.0453885	0.272511	0
OPRM1_PIC50	Thymus	Immune system	3.63986	1.29195	0.508762	2.07513	0.00122424	0.0267209	0
OPRM1_PIC50	Lung	Respiratory	3.29926	1.1937	0.343624	2.04377	0.00591894	0.0801305	0.327692
OPRM1_PIC50	Stomach	Gastrointestinal	3.29301	1.1918	0.440474	1.94313	0.00187714	0.0368368	0
OPRM1_PIC50	Adrenals	Endocrine	2.56927	0.943621	0.151753	1.73549	0.0195137	0.164898	0.139796
OPRM1_PIC50	Liver	Hepatobiliary	2.47278	0.905344	0.261754	1.54894	0.00583169	0.0794522	0
P2RX7_PIC50	Lymph Node - Mesenteric	Immune system	14.6993	2.6878	0.968123	4.40748	0.00218867	0.0407092	0.592391
P2RX7_PIC50	Thymus	Immune system	5.91176	1.77694	0.805133	2.74875	0.000338673	0.0104989	0.443969
P2RX7_PIC50	Lymph Node - Mandibular	Immune system	4.75385	1.55895	0.474391	2.64352	0.00484356	0.0711729	0.421655
P2RX7_PIC50	Stomach	Gastrointestinal	4.1402	1.42074	0.720685	2.1208	6.95929e-05	0.00321092	0
P2RX7_PIC50	Liver	Hepatobiliary	3.34084	1.20622	0.408939	2.00351	0.00302428	0.0517515	0.137088
PDE3A_PIC50	Caecum	Gastrointestinal	2.92137	1.07205	0.0948388	2.04927	0.0315411	0.21976	0.0481492
PDE3A_PIC50	Thymus	Immune system	2.46468	0.902063	0.209475	1.59465	0.0106873	0.114657	0
PDE4D_PIC50	Larynx	Respiratory	4.67886	1.54305	0.178552	2.90756	0.0266617	0.197334	0
PDE4D_PIC50	Mesentery	Gastrointestinal	3.07854	1.12445	0.228285	2.02062	0.0139233	0.131779	0
PDE4D_PIC50	Adrenals	Endocrine	2.78205	1.02319	0.328558	1.71782	0.00388909	0.0611673	0
PDE4D_PIC50	Thymus	Immune system	2.21396	0.794784	0.0802476	1.50932	0.0292514	0.210434	0
PDE4D_PIC50	Stomach	Gastrointestinal	2.04581	0.715792	0.00846578	1.42312	0.0473203	0.281945	0
PDE4D_PIC50	Liver	Hepatobiliary	1.99479	0.690538	0.159768	1.22131	0.0107743	0.114657	0.253894
PPARG_PEC50	Brown Adipose Tissue	Metabolism and nutrition	177.33	5.17801	3.69544	6.66058	7.62801e-12	2.71938e-09	0.260761
PPARG_PEC50	Sternum - Bone Marrow	Musculoskeletal	14.7034	2.68808	0.547265	4.8289	0.0138552	0.131716	0.523563
PPARG_PEC50	Femur - Femoro-Tibial Joint	Musculoskeletal	7.22457	1.97749	0.966997	2.98798	0.000125275	0.00515313	0
PPARG_PEC50	Stomach	Gastrointestinal	3.2207	1.1696	0.211117	2.12808	0.016772	0.14886	0.524863
PPARG_PIC50	Brown Adipose Tissue	Metabolism and nutrition	177.33	5.17801	3.69544	6.66058	7.62801e-12	2.71938e-09	0.260761
PPARG_PIC50	Sternum - Bone Marrow	Musculoskeletal	14.7034	2.68808	0.547265	4.8289	0.0138552	0.131716	0.523563
PPARG_PIC50	Femur - Femoro-Tibial Joint	Musculoskeletal	5.72518	1.74487	0.674911	2.81484	0.00139217	0.0286331	0.0749917
PPARG_PIC50	Stomach	Gastrointestinal	3.19344	1.1611	0.240129	2.08207	0.0134738	0.131254	0.489781
PPARG_PIC50	Liver	Hepatobiliary	2.97843	1.0914	0.207686	1.97511	0.0154955	0.141042	0.487793
PTGS1_PIC50	Stomach	Gastrointestinal	4.96402	1.60222	0.0936559	3.11078	0.037375	0.240798	0
PTGS2_PIC50	Sternum - Bone Marrow	Musculoskeletal	16.5956	2.80914	0.228376	5.3899	0.0328916	0.226222	0.475965
PTGS2_PIC50	Spleen	Immune system	8.78798	2.17338	0.686512	3.66026	0.00417127	0.0632791	0
PTGS2_PIC50	Thymus	Immune system	7.19425	1.97328	0.846332	3.10023	0.000599403	0.0152634	0.0144007
PTGS2_PIC50	Stomach	Gastrointestinal	2.31934	0.841282	0.0880983	1.59447	0.0285811	0.207942	0
SCN5A_PIC50	Stomach	Gastrointestinal	4.59653	1.5253	0.375609	2.67499	0.00931443	0.106543	0
SLC6A2_PIC50	Lung	Respiratory	3.53138	1.26169	0.828403	1.69498	1.14827e-08	2.04968e-06	0
SLC6A2_PIC50	Liver	Hepatobiliary	2.68154	0.98639	0.516924	1.45586	3.82075e-05	0.00204315	0
SLC6A2_PIC50	Stomach	Gastrointestinal	2.25163	0.811653	0.211852	1.41145	0.00799616	0.0953448	0.0356021
SLC6A2_PIC50	Thymus	Immune system	1.97135	0.678721	0.0812657	1.27618	0.0259768	0.194281	0
SLC6A3_PIC50	Nasal Cavity	Respiratory	10.3909	2.34093	1.2757	3.40616	1.65346e-05	0.000959327	0
SLC6A3_PIC50	Larynx	Respiratory	7.37313	1.99784	0.292372	3.70331	0.021678	0.17766	0.158472
SLC6A3_PIC50	Nasopharynx	Respiratory	7.3254	1.99135	0.63728	3.34542	0.00394656	0.0611716	0
SLC6A3_PIC50	Lymph Node - Mesenteric	Immune system	5.29236	1.66626	0.536233	2.79629	0.0038521	0.0611673	0
SLC6A3_PIC50	Mammary Gland	Reproductive and breast	4.64102	1.53493	0.399951	2.66992	0.0080343	0.0953448	0.222012
SLC6A3_PIC50	Thymus	Immune system	4.18798	1.43222	0.788306	2.07613	1.30399e-05	0.000842448	0
SLC6A3_PIC50	Lung	Respiratory	3.46577	1.24294	0.760001	1.72587	4.54993e-07	4.86615e-05	0
SLC6A3_PIC50	Stomach	Gastrointestinal	2.29665	0.831451	0.235604	1.4273	0.00623889	0.0824587	0
SLC6A3_PIC50	Adrenals	Endocrine	2.27936	0.823896	0.289248	1.35854	0.0025251	0.0453881	0
SLC6A3_PIC50	Liver	Hepatobiliary	2.13056	0.756383	0.321846	1.19092	0.000645727	0.0160606	0
SLC6A4_PIC50	Mammary Gland	Reproductive and breast	4.64576	1.53595	0.649747	2.42216	0.000681373	0.0163759	0.365244
SLC6A4_PIC50	Nasopharynx	Respiratory	3.58377	1.27641	0.236189	2.31664	0.0161731	0.145844	0.168685
SLC6A4_PIC50	Seminal Vesicle	Reproductive and breast	3.54366	1.26516	0.368475	2.16185	0.00568581	0.0789737	0.0478382
SLC6A4_PIC50	Vagina	Reproductive and breast	3.18047	1.15703	0.219523	2.09454	0.0155675	0.141097	0.409926
SLC6A4_PIC50	Thymus	Immune system	3.07034	1.12179	0.734125	1.50945	1.41467e-08	2.16141e-06	0
SLC6A4_PIC50	Nasal Cavity	Respiratory	2.87157	1.05486	0.171724	1.93799	0.0192283	0.163763	0.439483
SLC6A4_PIC50	Ovaries	Reproductive and breast	2.28446	0.826129	0.187072	1.46519	0.0112863	0.118615	0.229883
SLC6A4_PIC50	Adrenals	Endocrine	2.07193	0.728481	0.31999	1.13697	0.000473535	0.0133275	0.151741
SLC6A4_PIC50	Stomach	Gastrointestinal	2.00748	0.696879	0.331304	1.06245	0.000186832	0.00726605	0
SLC6A4_PIC50	Skin	Skin and subcutaneous	1.87963	0.631076	0.0625061	1.19965	0.0295976	0.211737	0.0557616
SLC6A4_PIC50	Lung	Respiratory	1.79374	0.584303	0.255625	0.912982	0.000493435	0.0133602	0
SLC6A4_PIC50	Kidneys	Renal and urinary	1.55738	0.443005	0.179451	0.706558	0.000986045	0.0224545	0
SLC6A4_PIC50	Liver	Hepatobiliary	1.55177	0.439398	0.17546	0.703337	0.00110279	0.0243182	0
SLC6A4_PIC50	Heart	Cardiac	1.3375	0.290799	0.000617858	0.58098	0.0495142	0.290964	0.0603301
TACR1_PIC50	Nasal Cavity	Respiratory	10.782	2.37788	0.357532	4.39822	0.0210654	0.174647	0.457627
TACR1_PIC50	Stomach	Gastrointestinal	4.5879	1.52342	0.979142	2.0677	4.11439e-08	5.17688e-06	0.131431
TACR1_PIC50	Ileum	Gastrointestinal	3.43846	1.23502	0.0611571	2.40889	0.0392005	0.248077	0.190672
TACR1_PIC50	Caecum	Gastrointestinal	3.41954	1.2295	0.282205	2.1768	0.0109639	0.116098	0
TACR1_PIC50	Lymph Node - Mandibular	Immune system	2.75841	1.01466	0.241968	1.78734	0.0100609	0.110929	0
TACR1_PIC50	Duodenum	Gastrointestinal	2.62407	0.964727	0.0576454	1.87181	0.0371128	0.239832	0
TACR1_PIC50	Adrenals	Endocrine	2.47556	0.906468	0.259204	1.55373	0.00605383	0.0814411	0.288671
TACR1_PIC50	Liver	Hepatobiliary	2.47176	0.904931	0.396041	1.41382	0.00049159	0.0133602	0.129564
TACR1_PIC50	Kidneys	Renal and urinary	1.67696	0.516982	0.136096	0.897868	0.00780733	0.0949974	0.0564481
TACR1_PIC50	Heart	Cardiac	1.55937	0.444283	0.0543331	0.834234	0.0255455	0.193081	0
TACR2_PIC50	Liver	Hepatobiliary	6.72459	1.90577	0.373347	3.4382	0.0147903	0.136954	0
TNF_PIC50	Larynx	Respiratory	10.9466	2.39303	1.15771	3.62834	0.000146575	0.00591553	0
TNF_PIC50	Skeletal Muscle	Musculoskeletal	5.19002	1.64674	0.644552	2.64892	0.00127964	0.0267681	0
TNF_PIC50	Nasal Cavity	Respiratory	3.70297	1.30913	0.118399	2.49987	0.0311735	0.219343	0.214126
TNF_PIC50	Spleen	Immune system	3.42834	1.23208	0.187569	2.27658	0.0207817	0.172965	0
TNF_PIC50	Lymph Node - Mandibular	Immune system	3.10228	1.13214	0.437212	1.82706	0.00140767	0.0286762	0
TNF_PIC50	Lung	Respiratory	2.75596	1.01377	0.553164	1.47437	1.60471e-05	0.000959327	0
UTS2R_PIC50	Liver	Hepatobiliary	13.2136	2.58124	1.30869	3.85379	7.0204e-05	0.00321092	0

## Sheet: TISSUE-TARGET ASSOCIATIONS
SOC	Tissue	Target_MOA	OR_RAND	lnOR_RAND	CI95_LB_RAND	CI95_UB_RAND	p_value	p_value_adjusted_BH	I2(%)
Immune system	Lymph Node - Mandibular	P2RX7_PIC50	4.75385	1.55895	0.474391	2.64352	0.00484356	0.0711729	0.421655
Immune system	Lymph Node - Mandibular	NR3C1_PEC50	3.97806	1.38079	0.439268	2.32232	0.00404817	0.0622951	0.419
Immune system	Lymph Node - Mandibular	ADRA1B_PIC50	3.24321	1.17656	0.461384	1.89174	0.00126237	0.0267681	0.747409
Immune system	Lymph Node - Mandibular	TNF_PIC50	3.10228	1.13214	0.437212	1.82706	0.00140767	0.0286762	0
Immune system	Lymph Node - Mandibular	TACR1_PIC50	2.75841	1.01466	0.241968	1.78734	0.0100609	0.110929	0
Immune system	Lymph Node - Mandibular	CHRM3_PIC50	2.52561	0.926483	0.103134	1.74983	0.0274209	0.202253	0
Immune system	Lymph Node - Mandibular	NR3C1_PIC50	2.48372	0.909759	0.219092	1.60043	0.00983146	0.109262	0.345218
Immune system	Lymph Node - Mandibular	AR_PIC50	2.46775	0.903305	0.24438	1.56223	0.00721256	0.0902202	0.0815026
Immune system	Lymph Node - Mandibular	CHRNA1_PIC50	2.40208	0.876334	0.61124	1.14143	9.22414e-11	2.81863e-08	0
Immune system	Lymph Node - Mandibular	HTR2A_PIC50	1.94354	0.664512	0.0525436	1.27648	0.0333167	0.226585	0.689959
Immune system	Lymph Node - Mandibular	HRH1_PIC50	1.89021	0.636686	0.149341	1.12403	0.0104501	0.114044	0.504206
Immune system	Lymph Node - Mandibular	HTR3A_PIC50	1.84607	0.613061	0.268674	0.957448	0.00048477	0.0133602	0
Immune system	Lymph Node - Mandibular	CHRM2_PIC50	1.74529	0.55692	0.0448256	1.06901	0.0330457	0.226554	0
Immune system	Lymph Node - Mandibular	HTR2C_PIC50	0.621153	-0.476178	-0.853285	-0.0990716	0.0133282	0.130776	0
Immune system	Lymph Node - Mesenteric	P2RX7_PIC50	14.6993	2.6878	0.968123	4.40748	0.00218867	0.0407092	0.592391
Immune system	Lymph Node - Mesenteric	NR3C1_PEC50	14.3768	2.66562	0.85351	4.47772	0.00393762	0.0611716	0.694149
Immune system	Lymph Node - Mesenteric	ADRA1B_PIC50	9.04842	2.20259	1.00265	3.40253	0.000321057	0.0104052	0.715062
Immune system	Lymph Node - Mesenteric	SLC6A3_PIC50	5.29236	1.66626	0.536233	2.79629	0.0038521	0.0611673	0
Immune system	Lymph Node - Mesenteric	NR3C1_PIC50	4.034	1.39476	0.1965	2.59302	0.0225263	0.179811	0.451145
Immune system	Lymph Node - Mesenteric	LCK_PIC50	3.75603	1.32336	0.311792	2.33493	0.0103451	0.113478	0.421018
Immune system	Lymph Node - Mesenteric	HTR2A_PIC50	3.30742	1.19617	0.270569	2.12177	0.0113125	0.118615	0.532
Immune system	Lymph Node - Mesenteric	ACHE_PIC50	3.30081	1.19417	0.297748	2.09059	0.00902856	0.103828	0.251472
Immune system	Lymph Node - Mesenteric	CACNA1C_PIC50	3.22351	1.17047	0.458011	1.88293	0.00128217	0.0267681	0
Immune system	Lymph Node - Mesenteric	CHRNA1_PIC50	2.98007	1.09195	0.70228	1.48161	3.96669e-08	5.17688e-06	0.244509
Immune system	Lymph Node - Mesenteric	HTR3A_PIC50	1.79052	0.582505	0.122053	1.04296	0.0131569	0.130178	0
Immune system	Spleen	NR3C1_PEC50	9.4731	2.24846	0.807955	3.68896	0.00221871	0.0409123	0.505349
Immune system	Spleen	PTGS2_PIC50	8.78798	2.17338	0.686512	3.66026	0.00417127	0.0632791	0
Immune system	Spleen	OPRM1_PEC50	7.13706	1.9653	0.412154	3.51845	0.0131355	0.130178	0
Immune system	Spleen	OPRK1_PEC50	5.38673	1.68394	0.779123	2.58875	0.000264638	0.00927361	0
Immune system	Spleen	NR3C1_PIC50	4.79818	1.56824	0.635196	2.50128	0.000986779	0.0224545	0.336201
Immune system	Spleen	LCK_PIC50	3.7762	1.32872	0.67479	1.98265	6.82066e-05	0.00321092	0
Immune system	Spleen	CACNA1C_PIC50	3.52945	1.26114	0.229305	2.29298	0.0165965	0.147917	0.408294
Immune system	Spleen	TNF_PIC50	3.42834	1.23208	0.187569	2.27658	0.0207817	0.172965	0
Immune system	Spleen	HTR2A_PIC50	3.18637	1.15888	0.419505	1.89826	0.00212631	0.0398963	0.579637
Immune system	Spleen	ADRA1B_PIC50	3.17467	1.1552	0.322693	1.98771	0.0065346	0.0847122	0.565627
Immune system	Spleen	CHRNA1_PIC50	2.92954	1.07485	0.718164	1.43153	3.49944e-09	8.317e-07	0.181149
Immune system	Spleen	ACHE_PIC50	2.40168	0.87617	0.0635863	1.68875	0.0345721	0.22824	0.163484
Immune system	Spleen	CHRM2_PIC50	2.26696	0.818442	0.143675	1.49321	0.0174404	0.152265	0
Immune system	Spleen	CHRM1_PIC50	2.24077	0.806821	0.178754	1.43489	0.0118094	0.122623	0.310625
Immune system	Spleen	HRH1_PIC50	2.22812	0.801158	0.179186	1.42313	0.0115825	0.120854	0.37587
Immune system	Spleen	HTR3A_PIC50	2.02038	0.703285	0.309215	1.09735	0.000468961	0.0133275	0
Immune system	Spleen	HTR2B_PIC50	1.50869	0.411238	0.030286	0.792191	0.0343633	0.227853	0.103193
Immune system	Thymus	ADRB2_PIC50	16.0698	2.77694	0.958454	4.59543	0.00276265	0.0488373	0.651735
Immune system	Thymus	NR3C1_PEC50	7.3478	1.9944	0.725059	3.26374	0.00207339	0.0392476	0.526753
Immune system	Thymus	PTGS2_PIC50	7.19425	1.97328	0.846332	3.10023	0.000599403	0.0152634	0.0144007
Immune system	Thymus	P2RX7_PIC50	5.91176	1.77694	0.805133	2.74875	0.000338673	0.0104989	0.443969
Immune system	Thymus	MAOA_PIC50	5.27095	1.66221	0.416204	2.90822	0.00893184	0.10369	0
Immune system	Thymus	LCK_PIC50	5.19551	1.64779	1.19003	2.10555	1.72273e-12	9.21232e-10	0
Immune system	Thymus	DRD2_PEC50	5.07289	1.62391	0.624178	2.62364	0.00145427	0.029346	0
Immune system	Thymus	ADRA1B_PIC50	4.42901	1.48818	0.878743	2.09761	1.70103e-06	0.000145541	0.563156
Immune system	Thymus	ADRB2_PEC50	4.28295	1.45464	0.799774	2.10951	1.3391e-05	0.000842448	0
Immune system	Thymus	SLC6A3_PIC50	4.18798	1.43222	0.788306	2.07613	1.30399e-05	0.000842448	0
Immune system	Thymus	OPRD1_PIC50	3.75201	1.32229	0.374577	2.27001	0.00624512	0.0824587	0
Immune system	Thymus	CACNA1C_PIC50	3.72482	1.31502	0.729114	1.90092	1.08756e-05	0.000750419	0
Immune system	Thymus	OPRM1_PIC50	3.63986	1.29195	0.508762	2.07513	0.00122424	0.0267209	0
Immune system	Thymus	NR3C1_PIC50	3.56059	1.26993	0.581423	1.95843	0.000300228	0.0100113	0.288912
Immune system	Thymus	AR_PIC50	3.5576	1.26909	0.831762	1.70641	1.2878e-08	2.11893e-06	0.0521884
Immune system	Thymus	OPRK1_PIC50	3.48596	1.24874	0.438539	2.05895	0.0025208	0.0453881	0
Immune system	Thymus	CHRM1_PIC50	3.19699	1.16221	0.655893	1.66853	6.8293e-06	0.00052171	0
Immune system	Thymus	OPRM1_PEC50	3.17978	1.15681	0.0237442	2.28988	0.0453885	0.272511	0
Immune system	Thymus	CHRNA1_PIC50	3.09528	1.12988	0.926125	1.33363	1.62559e-27	3.47715e-24	0
Immune system	Thymus	SLC6A4_PIC50	3.07034	1.12179	0.734125	1.50945	1.41467e-08	2.16141e-06	0
Immune system	Thymus	CHRM5_PEC50	2.75063	1.01183	0.126431	1.89723	0.0251014	0.191442	0
Immune system	Thymus	CNR2_PEC50	2.74711	1.01055	0.285308	1.73579	0.0063141	0.0828581	0
Immune system	Thymus	AR_PEC50	2.66688	0.980908	0.498054	1.46376	6.84447e-05	0.00321092	0
Immune system	Thymus	AVPR1A_PIC50	2.64929	0.974293	0.199513	1.74907	0.0137138	0.131716	0
Immune system	Thymus	HTR4_PEC50	2.54402	0.933744	0.0269307	1.84056	0.0435734	0.265938	0
Immune system	Thymus	OPRK1_PEC50	2.51962	0.92411	0.0723981	1.77582	0.0334561	0.226585	0
Immune system	Thymus	PDE3A_PIC50	2.46468	0.902063	0.209475	1.59465	0.0106873	0.114657	0
Immune system	Thymus	HTR2A_PIC50	2.38393	0.868751	0.438362	1.29914	7.61393e-05	0.00339296	0.310381
Immune system	Thymus	ACHE_PIC50	2.3827	0.868234	0.358496	1.37797	0.000842639	0.0195914	0.00480036
Immune system	Thymus	HTR1A_PEC50	2.32348	0.843065	0.468279	1.21785	1.03916e-05	0.000740924	0
Immune system	Thymus	HTR3A_PIC50	2.24252	0.807601	0.524628	1.09057	2.22271e-08	3.16959e-06	0
Immune system	Thymus	PDE4D_PIC50	2.21396	0.794784	0.0802476	1.50932	0.0292514	0.210434	0
Immune system	Thymus	HTR1A_PIC50	2.19214	0.784877	0.377856	1.1919	0.000157153	0.00622502	0
Immune system	Thymus	CHRM2_PIC50	2.00367	0.69498	0.173742	1.21622	0.00896808	0.10369	0
Immune system	Thymus	SLC6A2_PIC50	1.97135	0.678721	0.0812657	1.27618	0.0259768	0.194281	0
Immune system	Thymus	HTR1B_PEC50	1.93156	0.658329	0.215736	1.10092	0.00355321	0.0580177	0.22863
Immune system	Thymus	HTR1B_PIC50	1.84737	0.613761	0.0125269	1.21499	0.0454139	0.272511	0.356124
Immune system	Thymus	HRH1_PIC50	1.68654	0.522678	0.232188	0.813168	0.000420992	0.0121689	0.0171792
Immune system	Thymus	DRD2_PIC50	1.53794	0.430443	0.12554	0.735346	0.00565822	0.0789737	0
Immune system	Thymus	KCNH2_PIC50	1.39863	0.335491	0.0345472	0.636436	0.0288918	0.208782	0
Endocrine	Adrenals	NR3C1_PEC50	6.532	1.87671	0.651911	3.10152	0.00267182	0.0476252	0.669716
Endocrine	Adrenals	HTR4_PEC50	4.50529	1.50525	0.693025	2.31748	0.00028092	0.0095379	0
Endocrine	Adrenals	CHRM5_PEC50	2.8555	1.04925	0.310765	1.78773	0.00535691	0.0763895	0.0318771
Endocrine	Adrenals	HTR4_PIC50	2.847	1.04627	0.12428	1.96825	0.0261377	0.194803	0.351808
Endocrine	Adrenals	PDE4D_PIC50	2.78205	1.02319	0.328558	1.71782	0.00388909	0.0611673	0
Endocrine	Adrenals	DRD2_PEC50	2.66774	0.981231	0.23603	1.72643	0.00985857	0.109262	0
Endocrine	Adrenals	NR3C1_PIC50	2.60229	0.956392	0.363375	1.54941	0.00157259	0.031437	0.237401
Endocrine	Adrenals	AR_PIC50	2.59608	0.954003	0.410687	1.49732	0.000578534	0.0149095	0.264941
Endocrine	Adrenals	OPRM1_PIC50	2.56927	0.943621	0.151753	1.73549	0.0195137	0.164898	0.139796
Endocrine	Adrenals	TACR1_PIC50	2.47556	0.906468	0.259204	1.55373	0.00605383	0.0814411	0.288671
Endocrine	Adrenals	SLC6A3_PIC50	2.27936	0.823896	0.289248	1.35854	0.0025251	0.0453881	0
Endocrine	Adrenals	AR_PEC50	2.10369	0.743692	0.131241	1.35614	0.0173146	0.151786	0.194648
Endocrine	Adrenals	SLC6A4_PIC50	2.07193	0.728481	0.31999	1.13697	0.000473535	0.0133275	0.151741
Endocrine	Adrenals	HTR1A_PEC50	2.0686	0.726874	0.402489	1.05126	1.12395e-05	0.00075129	0.00232761
Endocrine	Adrenals	HTR1A_PIC50	2.04999	0.717833	0.304591	1.13107	0.000662581	0.0162904	0.196255
Endocrine	Adrenals	HTR1B_PIC50	1.91993	0.652289	0.0769985	1.22758	0.0262637	0.195062	0.177499
Endocrine	Adrenals	LCK_PIC50	1.78192	0.577691	0.123972	1.03141	0.0125781	0.12873	0
Endocrine	Adrenals	CHRNA1_PIC50	1.74305	0.555635	0.350265	0.761005	1.14071e-07	1.2842e-05	0
Endocrine	Adrenals	HTR3A_PIC50	1.66251	0.508328	0.238682	0.777974	0.000220009	0.00825614	0
Endocrine	Adrenals	DRD2_PIC50	1.54302	0.433745	0.137376	0.730113	0.0041246	0.063018	0
Endocrine	Adrenals	KCNH2_PIC50	1.48575	0.395919	0.103007	0.688832	0.00806798	0.0953448	0
Endocrine	Adrenals	HTR2B_PIC50	1.41871	0.349751	0.0534868	0.646016	0.0206781	0.172775	0
Metabolism and nutrition	Brown Adipose Tissue	PPARG_PEC50	177.33	5.17801	3.69544	6.66058	7.62801e-12	2.71938e-09	0.260761
Metabolism and nutrition	Brown Adipose Tissue	PPARG_PIC50	177.33	5.17801	3.69544	6.66058	7.62801e-12	2.71938e-09	0.260761
Metabolism and nutrition	Brown Adipose Tissue	HTR3A_PIC50	7.95263	2.0735	0.622726	3.52428	0.00509048	0.0735713	0.0166694
Metabolism and nutrition	Pancreas	LCK_PIC50	4.20302	1.4358	0.531664	2.33994	0.00185517	0.0367427	0.569872
Metabolism and nutrition	Pancreas	CHRNA1_PIC50	1.56135	0.445548	0.152219	0.738877	0.00291023	0.0506096	0
Metabolism and nutrition	Pancreas	AR_PIC50	0.402963	-0.908911	-1.6865	-0.131325	0.0219647	0.178629	0
Nervous system	Brain	HTR1B_PIC50	1.71138	0.537302	0.140447	0.934157	0.00796395	0.0953448	0
Nervous system	Brain	HTR2C_PIC50	1.61385	0.478625	0.0938684	0.863382	0.0147634	0.136954	0
Nervous system	Brain	ADRA1A_PIC50	1.53892	0.431082	0.0562958	0.805868	0.0241732	0.188023	0
Nervous system	Brain	HTR1B_PEC50	1.5243	0.421537	0.0558085	0.787265	0.0238805	0.188023	0
Nervous system	Brain	ADRA1B_PIC50	1.51507	0.415462	0.0590073	0.771917	0.0223471	0.179701	0
Nervous system	Brain	KCNH2_PIC50	1.49612	0.402877	0.0574907	0.748263	0.0222422	0.179532	0
Nervous system	Brain	HRH1_PIC50	1.40711	0.341536	0.0023435	0.680728	0.048438	0.287005	0
Nervous system	Pituitary	KCNH2_PIC50	1.97134	0.678715	0.172209	1.18522	0.00863084	0.100882	0.560535
Nervous system	Pituitary	HRH1_PIC50	1.96475	0.675364	0.186695	1.16403	0.00675345	0.0859859	0.420463
Eye	Harderian Gland	HTR2A_PIC50	2.81659	1.03553	0.622091	1.44896	9.1498e-07	8.15476e-05	0
Cardiac	Heart	MAOA_PIC50	2.27554	0.822218	0.217475	1.42696	0.0077035	0.0947	0
Cardiac	Heart	TACR1_PIC50	1.55937	0.444283	0.0543331	0.834234	0.0255455	0.193081	0
Cardiac	Heart	SLC6A4_PIC50	1.3375	0.290799	0.000617858	0.58098	0.0495142	0.290964	0.0603301
Cardiac	Heart	HTR1B_PIC50	0.65045	-0.430091	-0.773799	-0.0863826	0.0141847	0.133661	0
Cardiac	Heart	DRD1_PIC50	0.634954	-0.454203	-0.849594	-0.0588117	0.0243542	0.188064	0
Cardiac	Heart	NR3C1_PEC50	0.536424	-0.622831	-1.22771	-0.0179566	0.0435758	0.265938	0
Cardiac	Heart	NR3C1_PIC50	0.49433	-0.704553	-1.11287	-0.29624	0.000719711	0.0169172	0
Vascular	Aorta	KCNH2_PIC50	0.619941	-0.478131	-0.94489	-0.0113717	0.0446736	0.269935	0
Vascular	Aorta	ADRA1B_PIC50	0.601493	-0.50834	-0.984551	-0.0321283	0.036421	0.236792	0
Vascular	Aorta	HTR2B_PIC50	0.58801	-0.531011	-0.98722	-0.0748025	0.0225289	0.179811	0
Vascular	Aorta	HTR2C_PIC50	0.57681	-0.550242	-1.07642	-0.0240641	0.0404034	0.253752	0
Vascular	Aorta	HTR1B_PEC50	0.575488	-0.552538	-1.04949	-0.0555864	0.0293171	0.210434	0
Vascular	Aorta	HTR2A_PIC50	0.575332	-0.552808	-1.01215	-0.0934681	0.0183349	0.158139	0
Vascular	Aorta	HTR1B_PIC50	0.572146	-0.55836	-1.06718	-0.0495416	0.0314922	0.21976	0
Vascular	Aorta	HRH1_PIC50	0.571781	-0.559	-1.01775	-0.100252	0.0169274	0.149619	0
Respiratory	Larynx	TNF_PIC50	10.9466	2.39303	1.15771	3.62834	0.000146575	0.00591553	0
Respiratory	Larynx	SLC6A3_PIC50	7.37313	1.99784	0.292372	3.70331	0.021678	0.17766	0.158472
Respiratory	Larynx	PDE4D_PIC50	4.67886	1.54305	0.178552	2.90756	0.0266617	0.197334	0
Respiratory	Larynx	CHRNA1_PIC50	3.60741	1.28299	0.437311	2.12867	0.00294437	0.0507904	0.330686
Respiratory	Lung	OPRD1_PEC50	8.51946	2.14235	0.570416	3.71429	0.00755838	0.093453	0
Respiratory	Lung	MAOA_PIC50	5.0452	1.61844	0.332859	2.90402	0.0136086	0.131714	0.430072
Respiratory	Lung	SLC6A2_PIC50	3.53138	1.26169	0.828403	1.69498	1.14827e-08	2.04968e-06	0
Respiratory	Lung	SLC6A3_PIC50	3.46577	1.24294	0.760001	1.72587	4.54993e-07	4.86615e-05	0
Respiratory	Lung	OPRD1_PIC50	3.43434	1.23383	0.112134	2.35552	0.0310916	0.219343	0.342702
Respiratory	Lung	OPRM1_PIC50	3.29926	1.1937	0.343624	2.04377	0.00591894	0.0801305	0.327692
Respiratory	Lung	DRD2_PEC50	3.1488	1.14702	0.22197	2.07207	0.0150878	0.13851	0.0147559
Respiratory	Lung	NR3C1_PEC50	3.00605	1.10063	0.133732	2.06752	0.0256779	0.193398	0.488195
Respiratory	Lung	TNF_PIC50	2.75596	1.01377	0.553164	1.47437	1.60471e-05	0.000959327	0
Respiratory	Lung	OPRK1_PIC50	2.73736	1.00699	0.131844	1.88214	0.0241184	0.188023	0.32749
Respiratory	Lung	CHRM1_PEC50	2.67875	0.985351	0.101603	1.8691	0.028867	0.208782	0.223455
Respiratory	Lung	AVPR1A_PIC50	2.66985	0.982022	0.267308	1.69674	0.0070811	0.089481	0.324406
Respiratory	Lung	ACHE_PIC50	2.51981	0.924182	0.431926	1.41644	0.00023349	0.00846501	0.181619
Respiratory	Lung	CHRM5_PEC50	2.41607	0.882141	0.174062	1.59022	0.0146155	0.136518	0.245071
Respiratory	Lung	HTR4_PIC50	2.07621	0.730544	0.239879	1.22121	0.00352102	0.0579343	0
Respiratory	Lung	KCNH2_PIC50	1.79775	0.586537	0.294378	0.878696	8.32613e-05	0.00363461	0.162372
Respiratory	Lung	SLC6A4_PIC50	1.79374	0.584303	0.255625	0.912982	0.000493435	0.0133602	0
Respiratory	Lung	HTR3A_PIC50	1.6645	0.509523	0.286127	0.73292	7.81125e-06	0.000576147	0
Respiratory	Lung	ADRA1B_PIC50	1.65244	0.502251	0.1051	0.899403	0.0131886	0.130178	0.304132
Respiratory	Lung	HTR4_PEC50	1.62023	0.482566	0.00154541	0.963587	0.0492685	0.290318	0
Respiratory	Lung	CHRM1_PIC50	1.58427	0.460125	0.106578	0.813673	0.0107475	0.114657	0
Respiratory	Lung	CHRM2_PIC50	1.50858	0.411167	0.00826442	0.81407	0.0454822	0.272511	0
Respiratory	Lung	CHRNA1_PIC50	1.49365	0.401225	0.234792	0.567659	2.30198e-06	0.000189382	0.0319864
Respiratory	Lung	HTR1A_PIC50	1.48264	0.393827	0.119749	0.667905	0.00485799	0.0711729	0
Respiratory	Lung	HTR1A_PEC50	1.44859	0.370588	0.113227	0.627949	0.0047687	0.0709314	0
Respiratory	Lung	HTR2A_PIC50	1.44066	0.365104	0.0727995	0.657408	0.0143612	0.13473	0.106878
Respiratory	Lung	DRD2_PIC50	1.3668	0.312474	0.0287022	0.596246	0.0309119	0.219343	0.0868805
Respiratory	Nasal Cavity	TACR1_PIC50	10.782	2.37788	0.357532	4.39822	0.0210654	0.174647	0.457627
Respiratory	Nasal Cavity	SLC6A3_PIC50	10.3909	2.34093	1.2757	3.40616	1.65346e-05	0.000959327	0
Respiratory	Nasal Cavity	CACNA1C_PIC50	3.94932	1.37354	0.225224	2.52186	0.0190588	0.163722	0
Respiratory	Nasal Cavity	TNF_PIC50	3.70297	1.30913	0.118399	2.49987	0.0311735	0.219343	0.214126
Respiratory	Nasal Cavity	CHRM1_PIC50	3.5612	1.2701	0.45198	2.08822	0.0023441	0.0428549	0
Respiratory	Nasal Cavity	KCNH2_PIC50	3.50083	1.253	0.407477	2.09852	0.00367821	0.0596037	0.613377
Respiratory	Nasal Cavity	ADRA1A_PIC50	3.10714	1.1337	0.144753	2.12265	0.0246499	0.189663	0.608419
Respiratory	Nasal Cavity	SLC6A4_PIC50	2.87157	1.05486	0.171724	1.93799	0.0192283	0.163763	0.439483
Respiratory	Nasal Cavity	DRD2_PIC50	2.84489	1.04552	0.227053	1.864	0.012291	0.126396	0.555393
Respiratory	Nasal Cavity	HTR1B_PEC50	2.75349	1.01287	0.186473	1.83927	0.0162958	0.145844	0.506597
Respiratory	Nasal Cavity	HTR1A_PEC50	2.62804	0.966238	0.273732	1.65874	0.00624383	0.0824587	0.262106
Respiratory	Nasal Cavity	HTR1A_PIC50	2.54885	0.935641	0.195645	1.67564	0.0132064	0.130178	0.303949
Respiratory	Nasal Cavity	HTR3A_PIC50	2.54338	0.933493	0.340178	1.52681	0.00204434	0.0392476	0.269807
Respiratory	Nasal Cavity	CHRM2_PIC50	2.45765	0.899206	0.154521	1.64389	0.0179497	0.156075	0.201727
Respiratory	Nasal Cavity	CHRNA1_PIC50	2.31485	0.839347	0.397691	1.281	0.000195451	0.00746552	0
Respiratory	Nasal Cavity	HRH1_PIC50	2.21584	0.79563	0.272306	1.31896	0.0028843	0.0505699	0.339177
Respiratory	Nasopharynx	SLC6A3_PIC50	7.3254	1.99135	0.63728	3.34542	0.00394656	0.0611716	0
Respiratory	Nasopharynx	SLC6A4_PIC50	3.58377	1.27641	0.236189	2.31664	0.0161731	0.145844	0.168685
Respiratory	Nasopharynx	ADRA1A_PIC50	3.56559	1.27133	0.0436019	2.49906	0.0424002	0.262121	0.30987
Respiratory	Nasopharynx	ADRA1B_PIC50	3.10864	1.13419	0.123407	2.14497	0.0278597	0.204783	0.167983
Respiratory	Nasopharynx	HTR3A_PIC50	2.35974	0.858551	0.0419153	1.67519	0.0393448	0.248255	0
Respiratory	Nasopharynx	CHRNA1_PIC50	2.12269	0.752682	0.0479172	1.45745	0.0363293	0.236792	0
Gastrointestinal	Caecum	NR3C1_PIC50	3.80141	1.33537	0.35879	2.31196	0.00736133	0.0915459	0.0527621
Gastrointestinal	Caecum	TACR1_PIC50	3.41954	1.2295	0.282205	2.1768	0.0109639	0.116098	0
Gastrointestinal	Caecum	PDE3A_PIC50	2.92137	1.07205	0.0948388	2.04927	0.0315411	0.21976	0.0481492
Gastrointestinal	Caecum	CHRM1_PIC50	2.88063	1.05801	0.216357	1.89966	0.0137473	0.131716	0
Gastrointestinal	Duodenum	LCK_PIC50	4.23439	1.44324	0.655565	2.23091	0.000329155	0.0104989	0.0179555
Gastrointestinal	Duodenum	HTR4_PIC50	3.89263	1.35908	0.178899	2.53927	0.024004	0.188023	0
Gastrointestinal	Duodenum	TACR1_PIC50	2.62407	0.964727	0.0576454	1.87181	0.0371128	0.239832	0
Gastrointestinal	Ileum	TACR1_PIC50	3.43846	1.23502	0.0611571	2.40889	0.0392005	0.248077	0.190672
Gastrointestinal	Jejunum	LCK_PIC50	1.83469	0.606873	0.023484	1.19026	0.0414639	0.258575	0
Gastrointestinal	Mesentery	PDE4D_PIC50	3.07854	1.12445	0.228285	2.02062	0.0139233	0.131779	0
Gastrointestinal	Oesophagus	ADRB2_PIC50	8.41178	2.12963	0.774852	3.48441	0.00206346	0.0392476	0.233961
Gastrointestinal	Stomach	ADRB2_PIC50	8.94879	2.19152	1.19409	3.18894	1.65942e-05	0.000959327	0.0281919
Gastrointestinal	Stomach	NR3C1_PEC50	6.72957	1.90651	0.0496882	3.76333	0.0441765	0.267687	0.873768
Gastrointestinal	Stomach	OPRM1_PEC50	5.81863	1.76107	0.237955	3.28418	0.0234411	0.186396	0.108527
Gastrointestinal	Stomach	PTGS1_PIC50	4.96402	1.60222	0.0936559	3.11078	0.037375	0.240798	0
Gastrointestinal	Stomach	SCN5A_PIC50	4.59653	1.5253	0.375609	2.67499	0.00931443	0.106543	0
Gastrointestinal	Stomach	TACR1_PIC50	4.5879	1.52342	0.979142	2.0677	4.11439e-08	5.17688e-06	0.131431
Gastrointestinal	Stomach	AVPR1A_PIC50	4.32065	1.46341	0.631808	2.29501	0.000562562	0.0146746	0
Gastrointestinal	Stomach	P2RX7_PIC50	4.1402	1.42074	0.720685	2.1208	6.95929e-05	0.00321092	0
Gastrointestinal	Stomach	CACNA1C_PIC50	3.73947	1.31894	0.79286	1.84503	8.93207e-07	8.15476e-05	0
Gastrointestinal	Stomach	OPRK1_PIC50	3.6788	1.30259	0.376862	2.22831	0.00581804	0.0794522	0
Gastrointestinal	Stomach	DRD2_PEC50	3.6499	1.2947	0.427042	2.16236	0.00344884	0.0576334	0
Gastrointestinal	Stomach	OPRM1_PIC50	3.29301	1.1918	0.440474	1.94313	0.00187714	0.0368368	0
Gastrointestinal	Stomach	PPARG_PEC50	3.2207	1.1696	0.211117	2.12808	0.016772	0.14886	0.524863
Gastrointestinal	Stomach	PPARG_PIC50	3.19344	1.1611	0.240129	2.08207	0.0134738	0.131254	0.489781
Gastrointestinal	Stomach	OPRK1_PEC50	2.96877	1.08815	0.143786	2.03251	0.0239218	0.188023	0
Gastrointestinal	Stomach	AR_PEC50	2.77666	1.02125	0.328225	1.71427	0.00387413	0.0611673	0.501103
Gastrointestinal	Stomach	LCK_PIC50	2.74986	1.01155	0.522347	1.50076	5.06275e-05	0.00257839	0.181682
Gastrointestinal	Stomach	AR_PIC50	2.38633	0.869758	0.181876	1.55764	0.0132055	0.130178	0.679937
Gastrointestinal	Stomach	NR3C1_PIC50	2.38458	0.869025	0.128837	1.60921	0.0213851	0.175934	0.646871
Gastrointestinal	Stomach	CHRNA1_PIC50	2.35769	0.85768	0.654425	1.06094	1.33398e-16	1.42669e-13	0
Gastrointestinal	Stomach	PTGS2_PIC50	2.31934	0.841282	0.0880983	1.59447	0.0285811	0.207942	0
Gastrointestinal	Stomach	SLC6A3_PIC50	2.29665	0.831451	0.235604	1.4273	0.00623889	0.0824587	0
Gastrointestinal	Stomach	HTR3A_PIC50	2.27996	0.82416	0.54855	1.09977	4.60326e-09	9.84637e-07	0
Gastrointestinal	Stomach	SLC6A2_PIC50	2.25163	0.811653	0.211852	1.41145	0.00799616	0.0953448	0.0356021
Gastrointestinal	Stomach	HTR1B_PEC50	2.1759	0.777443	0.232152	1.32273	0.00519964	0.0746445	0.1957
Gastrointestinal	Stomach	ADRA1B_PIC50	2.14721	0.764169	0.46327	1.06507	6.43905e-07	6.55863e-05	0
Gastrointestinal	Stomach	CHRM3_PEC50	2.10228	0.743022	0.0677928	1.41825	0.0310256	0.219343	0
Gastrointestinal	Stomach	HRH1_PIC50	2.09023	0.737275	0.467167	1.00738	8.80368e-08	1.04617e-05	0
Gastrointestinal	Stomach	KCNH2_PIC50	2.08066	0.732684	0.442172	1.0232	7.68887e-07	7.47568e-05	0
Gastrointestinal	Stomach	CHRM2_PIC50	2.06667	0.725937	0.169375	1.2825	0.0105753	0.114657	0
Gastrointestinal	Stomach	PDE4D_PIC50	2.04581	0.715792	0.00846578	1.42312	0.0473203	0.281945	0
Gastrointestinal	Stomach	SLC6A4_PIC50	2.00748	0.696879	0.331304	1.06245	0.000186832	0.00726605	0
Gastrointestinal	Stomach	HTR2B_PIC50	1.95475	0.670261	0.382146	0.958375	5.12513e-06	0.000406024	0
Gastrointestinal	Stomach	DRD1_PIC50	1.93631	0.660783	0.258938	1.06263	0.00126895	0.0267681	0
Gastrointestinal	Stomach	HTR2C_PIC50	1.93511	0.660165	0.258136	1.06219	0.00128897	0.0267681	0.0111377
Gastrointestinal	Stomach	ADRA1A_PIC50	1.87927	0.630884	0.291524	0.970245	0.0002688	0.00927361	0
Gastrointestinal	Stomach	CHRM1_PIC50	1.84229	0.611007	0.166081	1.05593	0.00711162	0.089481	0
Gastrointestinal	Stomach	HTR2A_PIC50	1.68023	0.518932	0.242772	0.795092	0.000230535	0.00846501	0
Gastrointestinal	Stomach	HTR1A_PIC50	1.65464	0.503583	0.106815	0.900351	0.0128605	0.130178	0.0918752
Gastrointestinal	Stomach	DRD2_PIC50	1.64384	0.497038	0.221277	0.772798	0.00041136	0.0120723	0
Gastrointestinal	Stomach	HTR1A_PEC50	1.60971	0.476054	0.131788	0.82032	0.00672314	0.0859859	0
Gastrointestinal	Tongue	HTR2A_PIC50	0.614674	-0.486663	-0.948737	-0.0245888	0.0389929	0.248077	0
Hepatobiliary	Liver	UTS2R_PIC50	13.2136	2.58124	1.30869	3.85379	7.0204e-05	0.00321092	0
Hepatobiliary	Liver	ADRB2_PIC50	7.90072	2.06695	1.04764	3.08626	7.05531e-05	0.00321092	0.343623
Hepatobiliary	Liver	CNR1_PEC50	7.59483	2.02747	0.158555	3.89638	0.033483	0.226585	0.510054
Hepatobiliary	Liver	TACR2_PIC50	6.72459	1.90577	0.373347	3.4382	0.0147903	0.136954	0
Hepatobiliary	Liver	OPRM1_PEC50	4.21847	1.43947	0.335132	2.54381	0.0106264	0.114657	0.359829
Hepatobiliary	Liver	AVPR1A_PIC50	3.64936	1.29455	0.602255	1.98685	0.00024733	0.00881732	0
Hepatobiliary	Liver	OPRK1_PEC50	3.48053	1.24718	0.257657	2.23671	0.0134997	0.131254	0.0966211
Hepatobiliary	Liver	P2RX7_PIC50	3.34084	1.20622	0.408939	2.00351	0.00302428	0.0517515	0.137088
Hepatobiliary	Liver	MAOA_PIC50	3.14723	1.14652	0.498025	1.79502	0.000529935	0.0139942	0
Hepatobiliary	Liver	NR3C1_PEC50	3.13524	1.14271	0.121437	2.16398	0.0283059	0.207351	0
Hepatobiliary	Liver	PPARG_PIC50	2.97843	1.0914	0.207686	1.97511	0.0154955	0.141042	0.487793
Hepatobiliary	Liver	SLC6A2_PIC50	2.68154	0.98639	0.516924	1.45586	3.82075e-05	0.00204315	0
Hepatobiliary	Liver	OPRM1_PIC50	2.47278	0.905344	0.261754	1.54894	0.00583169	0.0794522	0
Hepatobiliary	Liver	TACR1_PIC50	2.47176	0.904931	0.396041	1.41382	0.00049159	0.0133602	0.129564
Hepatobiliary	Liver	NR3C1_PIC50	2.30711	0.835996	0.219766	1.45223	0.0078386	0.0949974	0
Hepatobiliary	Liver	HTR1B_PEC50	2.13348	0.757756	0.278466	1.23705	0.00194374	0.0377969	0.304462
Hepatobiliary	Liver	SLC6A3_PIC50	2.13056	0.756383	0.321846	1.19092	0.000645727	0.0160606	0
Hepatobiliary	Liver	CHRNA1_PIC50	2.02535	0.705743	0.519404	0.892082	1.14327e-13	8.1515e-11	0.149349
Hepatobiliary	Liver	PDE4D_PIC50	1.99479	0.690538	0.159768	1.22131	0.0107743	0.114657	0.253894
Hepatobiliary	Liver	HTR3A_PIC50	1.97344	0.679781	0.446322	0.913239	1.14989e-08	2.04968e-06	0
Hepatobiliary	Liver	DRD2_PEC50	1.96733	0.676677	0.0337684	1.31959	0.0391212	0.248077	0
Hepatobiliary	Liver	LCK_PIC50	1.92252	0.653638	0.296441	1.01083	0.000335076	0.0104989	0.072196
Hepatobiliary	Liver	ADRA1B_PIC50	1.80134	0.588529	0.249109	0.927948	0.000677718	0.0163759	0.150104
Hepatobiliary	Liver	CHRM2_PIC50	1.67268	0.514427	0.026856	1.002	0.0386474	0.246767	0
Hepatobiliary	Liver	HRH1_PIC50	1.57864	0.456562	0.147678	0.765445	0.00376712	0.0605856	0.127775
Hepatobiliary	Liver	SLC6A4_PIC50	1.55177	0.439398	0.17546	0.703337	0.00110279	0.0243182	0
Hepatobiliary	Liver	KCNH2_PIC50	1.46049	0.378773	0.124397	0.633149	0.00351786	0.0579343	0
Hepatobiliary	Liver	HTR1A_PEC50	1.43033	0.357909	0.0684533	0.647364	0.0153728	0.140523	0
Hepatobiliary	Liver	AR_PIC50	1.41102	0.34431	0.0187314	0.669889	0.0381978	0.245361	0
Hepatobiliary	Liver	HTR1A_PIC50	1.40826	0.342354	0.0241163	0.660592	0.0349885	0.230278	0.0478288
Hepatobiliary	Liver	DRD2_PIC50	1.36143	0.308534	0.0569434	0.560124	0.0162359	0.145844	0.0098918
Hepatobiliary	Liver	HTR2B_PIC50	1.31081	0.270645	0.0213788	0.519911	0.0333318	0.226585	0
Skin and subcutaneous	Skin	LCK_PIC50	2.04968	0.717685	0.0312164	1.40415	0.0404532	0.253752	0
Skin and subcutaneous	Skin	AR_PEC50	2.03922	0.712567	0.0135349	1.4116	0.045726	0.273207	0.295008
Skin and subcutaneous	Skin	AR_PIC50	1.94105	0.663229	0.106352	1.2201	0.0195811	0.164898	0.206898
Skin and subcutaneous	Skin	SLC6A4_PIC50	1.87963	0.631076	0.0625061	1.19965	0.0295976	0.211737	0.0557616
Musculoskeletal	Bone Marrow	CACNA1C_PIC50	5.28284	1.66446	0.0876384	3.24129	0.0385558	0.246767	0
Musculoskeletal	Bone Marrow	LCK_PIC50	4.65113	1.53711	0.119431	2.95479	0.03358	0.226585	0.275272
Musculoskeletal	Bone Marrow	HTR3A_PIC50	4.12476	1.41701	0.148735	2.68528	0.0285375	0.207942	0
Musculoskeletal	Bone Marrow	CHRNA1_PIC50	3.12894	1.1407	0.185183	2.09621	0.0192933	0.163763	0
Musculoskeletal	Femur - Femoro-Tibial Joint	PPARG_PEC50	7.22457	1.97749	0.966997	2.98798	0.000125275	0.00515313	0
Musculoskeletal	Femur - Femoro-Tibial Joint	PPARG_PIC50	5.72518	1.74487	0.674911	2.81484	0.00139217	0.0286331	0.0749917
Musculoskeletal	Femur - Femoro-Tibial Joint	LCK_PIC50	4.9797	1.60537	0.796069	2.41467	0.000101123	0.00424122	0.027556
Musculoskeletal	Femur - Femoro-Tibial Joint	AR_PIC50	4.92305	1.59393	0.117028	3.07083	0.0344069	0.227853	0.342286
Musculoskeletal	Femur - Femoro-Tibial Joint	CHRM1_PIC50	4.45446	1.49391	0.231759	2.75605	0.0203486	0.170688	0.153365
Musculoskeletal	Femur - Femoro-Tibial Joint	CACNA1C_PIC50	4.12612	1.41734	0.126875	2.7078	0.0313452	0.21976	0.217888
Musculoskeletal	Incisors	AR_PEC50	2.9106	1.06836	0.258205	1.87851	0.00974846	0.109172	0
Musculoskeletal	Incisors	AR_PIC50	2.9106	1.06836	0.258205	1.87851	0.00974846	0.109172	0
Musculoskeletal	Incisors	NR3C1_PEC50	2.9106	1.06836	0.258205	1.87851	0.00974846	0.109172	0
Musculoskeletal	Incisors	NR3C1_PIC50	2.9106	1.06836	0.258205	1.87851	0.00974846	0.109172	0
Musculoskeletal	Skeletal Muscle	TNF_PIC50	5.19002	1.64674	0.644552	2.64892	0.00127964	0.0267681	0
Musculoskeletal	Skeletal Muscle	CHRNA1_PIC50	1.45052	0.371921	0.0483611	0.69548	0.0242647	0.188052	0
Musculoskeletal	Skeletal Muscle	AR_PIC50	0.222971	-1.50071	-2.60732	-0.394106	0.00786093	0.0949974	0
Musculoskeletal	Sternum	LCK_PIC50	4.55792	1.51687	0.190396	2.84334	0.0250074	0.191442	0.296328
Musculoskeletal	Sternum - Bone Marrow	PTGS2_PIC50	16.5956	2.80914	0.228376	5.3899	0.0328916	0.226222	0.475965
Musculoskeletal	Sternum - Bone Marrow	PPARG_PEC50	14.7034	2.68808	0.547265	4.8289	0.0138552	0.131716	0.523563
Musculoskeletal	Sternum - Bone Marrow	PPARG_PIC50	14.7034	2.68808	0.547265	4.8289	0.0138552	0.131716	0.523563
Musculoskeletal	Sternum - Bone Marrow	LCK_PIC50	6.37494	1.85237	1.28483	2.41992	1.58485e-10	4.2375e-08	0
Musculoskeletal	Sternum - Bone Marrow	CACNA1C_PIC50	6.14741	1.81603	0.791556	2.84051	0.000512147	0.0136935	0
Musculoskeletal	Sternum - Bone Marrow	OPRK1_PEC50	3.29983	1.19387	0.0780292	2.30971	0.0359917	0.235432	0
Musculoskeletal	Sternum - Bone Marrow	CHRM1_PIC50	3.18422	1.15821	0.337704	1.97871	0.0056636	0.0789737	0
Musculoskeletal	Sternum - Bone Marrow	CHRNA1_PIC50	1.95603	0.670917	0.299497	1.04234	0.000399528	0.0120365	0
Renal and urinary	Kidneys	HTR2B_PEC50	3.84208	1.34601	0.115266	2.57676	0.032071	0.222006	0.396884
Renal and urinary	Kidneys	MAOA_PIC50	2.84792	1.04659	0.156705	1.93647	0.0211607	0.17476	0.380389
Renal and urinary	Kidneys	LCK_PIC50	1.85727	0.61911	0.263723	0.974497	0.000639232	0.0160606	0.133915
Renal and urinary	Kidneys	TACR1_PIC50	1.67696	0.516982	0.136096	0.897868	0.00780733	0.0949974	0.0564481
Renal and urinary	Kidneys	SLC6A4_PIC50	1.55738	0.443005	0.179451	0.706558	0.000986045	0.0224545	0
Renal and urinary	Kidneys	HTR1B_PEC50	1.38081	0.322674	0.0394692	0.605878	0.0255412	0.193081	0
Renal and urinary	Kidneys	CHRM5_PEC50	0.575073	-0.553258	-1.02647	-0.0800453	0.0219347	0.178629	0
Renal and urinary	Kidneys	CHRM4_PIC50	0.563821	-0.573019	-1.12806	-0.0179819	0.0430255	0.264458	0
Renal and urinary	Kidneys	HTR2C_PEC50	0.544486	-0.607913	-1.16931	-0.0465121	0.0338086	0.226698	0
Renal and urinary	Kidneys	CHRM1_PEC50	0.52923	-0.636331	-1.16416	-0.108502	0.0181346	0.157044	0
Renal and urinary	Kidneys	CHRM4_PEC50	0.528288	-0.638113	-1.19668	-0.0795489	0.0251497	0.191442	0
Renal and urinary	Kidneys	OPRD1_PIC50	0.305464	-1.18592	-2.26883	-0.103018	0.0318397	0.221121	0
Reproductive and breast	Epididymides	CACNA1C_PIC50	2.52806	0.927454	0.239373	1.61553	0.00824651	0.0969192	0
Reproductive and breast	Epididymides	ADRA1B_PIC50	1.9439	0.664694	0.192821	1.13657	0.00576494	0.0794522	0
Reproductive and breast	Epididymides	KCNH2_PIC50	1.70467	0.533374	0.111755	0.954992	0.0131575	0.130178	0
Reproductive and breast	Epididymides	HTR2A_PIC50	1.69748	0.529147	0.086404	0.971891	0.019157	0.163763	0
Reproductive and breast	Epididymides	HRH1_PIC50	1.55834	0.443624	0.0340739	0.853174	0.0337514	0.226698	0
Reproductive and breast	Epididymides	DRD2_PIC50	1.49652	0.403141	0.00408821	0.802193	0.0476986	0.283409	0
Reproductive and breast	Mammary Gland	AR_PEC50	8.31231	2.11774	1.06	3.17548	8.70494e-05	0.00372397	0.361021
Reproductive and breast	Mammary Gland	DRD2_PEC50	7.31973	1.99057	0.607973	3.37317	0.00477518	0.0709314	0.210729
Reproductive and breast	Mammary Gland	AR_PIC50	4.81907	1.57258	0.663204	2.48196	0.000700563	0.01665	0.486776
Reproductive and breast	Mammary Gland	SLC6A4_PIC50	4.64576	1.53595	0.649747	2.42216	0.000681373	0.0163759	0.365244
Reproductive and breast	Mammary Gland	SLC6A3_PIC50	4.64102	1.53493	0.399951	2.66992	0.0080343	0.0953448	0.222012
Reproductive and breast	Mammary Gland	HTR2C_PIC50	4.30233	1.45916	0.109633	2.80868	0.0340745	0.227767	0.554429
Reproductive and breast	Mammary Gland	DRD2_PIC50	3.85214	1.34863	0.720957	1.9763	2.53994e-05	0.00139306	0.302236
Reproductive and breast	Mammary Gland	ADRA1A_PIC50	3.73585	1.31797	0.445065	2.19088	0.00308361	0.052348	0.4036
Reproductive and breast	Mammary Gland	NR3C1_PIC50	3.59946	1.28078	0.572819	1.98875	0.000391451	0.0119616	0.0148036
Reproductive and breast	Mammary Gland	HTR1B_PIC50	3.4905	1.25004	0.0918706	2.40822	0.0343928	0.227853	0.479532
Reproductive and breast	Mammary Gland	HTR1B_PEC50	3.4313	1.23294	0.382031	2.08385	0.0045124	0.067972	0.41108
Reproductive and breast	Mammary Gland	KCNH2_PIC50	3.15266	1.14825	0.525123	1.77137	0.000304224	0.0100113	0.369672
Reproductive and breast	Mammary Gland	HTR2A_PIC50	2.33481	0.847931	0.164357	1.53151	0.0150483	0.13851	0.392341
Reproductive and breast	Mammary Gland	ADRA1B_PIC50	2.29676	0.831499	0.0511476	1.61185	0.0367592	0.238266	0.499835
Reproductive and breast	Mammary Gland	HTR2B_PIC50	2.28501	0.826369	0.181443	1.47129	0.012026	0.124269	0.415041
Reproductive and breast	Mammary Gland	HRH1_PIC50	2.05386	0.71972	0.0698166	1.36962	0.0299678	0.213671	0.42801
Reproductive and breast	Mammary Gland	HTR1A_PEC50	2.00725	0.696767	0.146381	1.24715	0.0130928	0.130178	0
Reproductive and breast	Ovaries	AR_PEC50	6.30615	1.84153	0.819712	2.86334	0.000412006	0.0120723	0.484376
Reproductive and breast	Ovaries	AR_PIC50	3.70845	1.31061	0.433003	2.18823	0.00342263	0.0576334	0.476339
Reproductive and breast	Ovaries	SLC6A4_PIC50	2.28446	0.826129	0.187072	1.46519	0.0112863	0.118615	0.229883
Reproductive and breast	Ovaries	HTR2C_PIC50	0.449701	-0.799173	-1.56848	-0.0298648	0.0417453	0.258821	0
Reproductive and breast	Prostate	HTR1A_PEC50	0.663011	-0.410963	-0.8064	-0.0155263	0.0416581	0.258821	0
Reproductive and breast	Prostate	HTR1A_PIC50	0.648215	-0.433532	-0.849153	-0.0179116	0.040911	0.255873	0
Reproductive and breast	Prostate	CHRM1_PIC50	0.531975	-0.631158	-1.24177	-0.0205447	0.0427741	0.263671	0
Reproductive and breast	Prostate	CHRM2_PIC50	0.442727	-0.814803	-1.53158	-0.0980273	0.0258797	0.194234	0
Reproductive and breast	Seminal Vesicle	SLC6A4_PIC50	3.54366	1.26516	0.368475	2.16185	0.00568581	0.0789737	0.0478382
Reproductive and breast	Testes	AR_PEC50	3.94513	1.37248	0.382651	2.36231	0.00657471	0.0847187	0.626334
Reproductive and breast	Testes	HTR4_PEC50	2.9677	1.08779	0.142816	2.03276	0.0240594	0.188023	0
Reproductive and breast	Testes	HTR4_PIC50	2.53141	0.928778	0.0774211	1.78014	0.0325005	0.224253	0
Reproductive and breast	Testes	AR_PIC50	2.45894	0.899731	0.129522	1.66994	0.0220468	0.178629	0.573711
Reproductive and breast	Uterus	AR_PEC50	6.2867	1.83844	0.740342	2.93653	0.00103299	0.0230164	0.520256
Reproductive and breast	Uterus	AR_PIC50	4.82405	1.57361	0.63397	2.51326	0.00102951	0.0230164	0.484548
Reproductive and breast	Uterus	NR3C1_PIC50	2.96104	1.08554	0.0309788	2.1401	0.0436392	0.265938	0.261966
Reproductive and breast	Vagina	AR_PEC50	10.1498	2.31745	1.199	3.43591	4.88483e-05	0.00254845	0.434626
Reproductive and breast	Vagina	AR_PIC50	8.04013	2.08445	1.11867	3.05022	2.33485e-05	0.00131427	0.378892
Reproductive and breast	Vagina	NR3C1_PIC50	3.93918	1.37097	0.242354	2.49959	0.0172733	0.151786	0.351797
Reproductive and breast	Vagina	SLC6A4_PIC50	3.18047	1.15703	0.219523	2.09454	0.0155675	0.141097	0.409926
Reproductive and breast	Vagina	ACHE_PIC50	2.53234	0.929142	0.0253605	1.83292	0.0439087	0.26682	0.0245062
Administration site	Injection Site	HRH1_PIC50	3.6058	1.28254	0.360756	2.20433	0.00639077	0.0833528	0
Administration site	Injection Site	KCNH2_PIC50	3.23289	1.17338	0.0788115	2.26794	0.0356334	0.233803	0.123503
Administration site	Injection Site	CHRNA1_PIC50	3.01674	1.10418	0.326144	1.88221	0.00540977	0.0766324	0.179267
Administration site	Injection Site	CHRM2_PIC50	2.71944	1.00043	0.00464245	1.99621	0.0489414	0.289187	0
Administration site	Injection Site	HTR3A_PIC50	2.25115	0.811443	0.245049	1.37784	0.00498598	0.0725511	0

## Sheet: SAFETY RELATED TARGETS INCLUDED
GENE NAME	PROTEIN NAME	PROTEIN FAMILY	REFERENCE 1	REFERENCE 2
ACHE	Acetylcholinesterase	Type-B carboxylesterase/lipase family	Lynch et al. 2017	Bowes et al. 2012
ADRA1A	Alpha-1A adrenergic receptor	G-protein coupled receptor 1 family, Adrenergic receptor subfamily, ADRA1A sub-subfamily	Lynch et al. 2017	Bowes et al. 2012
ADRA1B	Alpha-1B adrenergic receptor	G-protein coupled receptor 1 family, Adrenergic receptor subfamily, ADRA1B sub-subfamily	Lynch et al. 2017
ADRB2	Beta-2 adrenergic receptor	G-protein coupled receptor 1 family, Adrenergic receptor subfamily, ADRB2 sub-subfamily	Lynch et al. 2017	Bowes et al. 2012
AR	Androgen receptor	Nuclear hormone receptor family, NR3 subfamily	Lynch et al. 2017	Bowes et al. 2012
AVPR1A	Vasopressin V1a receptor	G-protein coupled receptor 1 family, Vasopressin/oxytocin receptor subfamily	Lynch et al. 2017	Bowes et al. 2012
CACNA1C	Voltage-dependent L-type calcium channel subunit alpha-1C	Calcium channel alpha-1 subunit (TC 1.A.1.11) family, CACNA1C subfamily	Lynch et al. 2017
CHRM1	Muscarinic acetylcholine receptor M1	G-protein coupled receptor 1 family, Muscarinic acetylcholine receptor subfamily, CHRM1 sub-subfamily	Lynch et al. 2017	Bowes et al. 2012
CHRM2	Muscarinic acetylcholine receptor M2	G-protein coupled receptor 1 family, Muscarinic acetylcholine receptor subfamily, CHRM2 sub-subfamily	Lynch et al. 2017	Bowes et al. 2012
CHRM3	Muscarinic acetylcholine receptor M3	G-protein coupled receptor 1 family, Muscarinic acetylcholine receptor subfamily, CHRM3 sub-subfamily	Lynch et al. 2017	Bowes et al. 2012
CHRM4	Muscarinic acetylcholine receptor M4	G-protein coupled receptor 1 family, Muscarinic acetylcholine receptor subfamily, CHRM4 sub-subfamily	Lynch et al. 2017
CHRM5	Muscarinic acetylcholine receptor M5	G-protein coupled receptor 1 family, Muscarinic acetylcholine receptor subfamily, CHRM5 sub-subfamily	Lynch et al. 2017
CHRNA1	Acetylcholine receptor subunit alpha	Ligand-gated ion channel (TC 1.A.9) family, Acetylcholine receptor (TC 1.A.9.1) subfamily, Alpha-1/CHRNA1 sub-subfamily		Bowes et al. 2012
CNR1	Cannabinoid receptor 1	G-protein coupled receptor 1 family	Lynch et al. 2017	Bowes et al. 2012
CNR2	Cannabinoid receptor 2	G-protein coupled receptor 1 family	Lynch et al. 2017	Bowes et al. 2012
DRD1	D(1A) dopamine receptor	G-protein coupled receptor 1 family	Lynch et al. 2017	Bowes et al. 2012
DRD2	D(2) dopamine receptor	G-protein coupled receptor 1 family	Lynch et al. 2017	Bowes et al. 2012
HRH1	Histamine H1 receptor	G-protein coupled receptor 1 family	Lynch et al. 2017	Bowes et al. 2012
HTR1A	5-hydroxytryptamine receptor 1A	G-protein coupled receptor 1 family, 5-hydroxytryptamine receptor subfamily, HTR1A sub-subfamily	Lynch et al. 2017	Bowes et al. 2012
HTR1B	5-hydroxytryptamine receptor 1B	G-protein coupled receptor 1 family	Lynch et al. 2017	Bowes et al. 2012
HTR2A	5-hydroxytryptamine receptor 2A	G-protein coupled receptor 1 family	Lynch et al. 2017	Bowes et al. 2012
HTR2B	5-hydroxytryptamine receptor 2B	G-protein coupled receptor 1 family	Lynch et al. 2017	Bowes et al. 2012
HTR2C	5-hydroxytryptamine receptor 2C	G-protein coupled receptor 1 family	Lynch et al. 2017
HTR3A	5-hydroxytryptamine receptor 3A	Ligand-gated ion channel (TC 1.A.9) family, 5-hydroxytryptamine receptor (TC 1.A.9.2) subfamily, HTR3A sub-subfamily	Lynch et al. 2017	Bowes et al. 2012
HTR4	5-hydroxytryptamine receptor 4	G-protein coupled receptor 1 family	Lynch et al. 2017
KCNH2	Potassium voltage-gated channel subfamily H member 2	Potassium channel family, H (Eag) (TC 1.A.1.20) subfamily, Kv11.1/KCNH2 sub-subfamily		Bowes et al. 2012
LCK	Tyrosine-protein kinase Lck	Protein kinase superfamily, Tyr protein kinase family, SRC subfamily		Bowes et al. 2012
MAOA	Amine oxidase	Flavin monoamine oxidase family	Lynch et al. 2017	Bowes et al. 2012
NR3C1	Glucocorticoid receptor	Nuclear hormone receptor family, NR3 subfamily	Lynch et al. 2017	Bowes et al. 2012
OPRD1	Delta-type opioid receptor	G-protein coupled receptor 1 family	Lynch et al. 2017	Bowes et al. 2012
OPRK1	Kappa-type opioid receptor	G-protein coupled receptor 1 family	Lynch et al. 2017	Bowes et al. 2012
OPRM1	Mu-type opioid receptor	G-protein coupled receptor 1 family	Lynch et al. 2017	Bowes et al. 2012
P2RX7	P2X purinoceptor 7	P2X receptor family	Lynch et al. 2017
PDE3A	cGMP-inhibited 3',5'-cyclic phosphodiesterase A	Cyclic nucleotide phosphodiesterase family, PDE3 subfamily		Bowes et al. 2012
PDE4D	cAMP-specific 3',5'-cyclic phosphodiesterase 4D	Cyclic nucleotide phosphodiesterase family, PDE4 subfamily		Bowes et al. 2012
PPARG	Peroxisome proliferator-activated receptor gamma	Nuclear hormone receptor family, NR1 subfamily	Lynch et al. 2017
PTGS1	Prostaglandin G/H synthase 1	Prostaglandin G/H synthase family		Bowes et al. 2012
PTGS2	Prostaglandin G/H synthase 2	Prostaglandin G/H synthase family	Lynch et al. 2017	Bowes et al. 2012
SCN5A	Sodium channel protein type 5 subunit alpha	Sodium channel (TC 1.A.1.10) family, Nav1.5/SCN5A subfamily		Bowes et al. 2012
SLC6A2	Sodium-dependent noradrenaline transporter	Sodium:neurotransmitter symporter (SNF) (TC 2.A.22) family, SLC6A2 subfamily	Lynch et al. 2017	Bowes et al. 2012
SLC6A3	Sodium-dependent dopamine transporter	Sodium:neurotransmitter symporter (SNF) (TC 2.A.22) family, SLC6A3 subfamily	Lynch et al. 2017	Bowes et al. 2012
SLC6A4	Sodium-dependent serotonin transporter	Sodium:neurotransmitter symporter (SNF) (TC 2.A.22) family, SLC6A4 subfamily	Lynch et al. 2017	Bowes et al. 2012
TACR1	Substance-P receptor	G-protein coupled receptor 1 family	Lynch et al. 2017
TACR2	Substance-K receptor	G-protein coupled receptor 1 family	Lynch et al. 2017
TNF	Tumor necrosis factor	Tumor necrosis factor family	Lynch et al. 2017
UTS2R	Urotensin-2 receptor	G-protein coupled receptor 1 family	Lynch et al. 2017
