# Supplementary material for: Large scale meta-analysis of preclinical toxicity data for target characterisation and hypotheses generation
Source: PLoS One. 2021 Jun 8;16(6):e0252533. doi: 10.1371/journal.pone.0252533 (PMC8186779; doi:10.1371/journal.pone.0252533)
Supplement: S3 File — (TXT) [file pone.0252533.s003.txt]

tissue	std_ref	species	ROUTE	DURATION	Treated	Treated_Event	Untreated	Untreated_Event
Adrenals	std_1	Dog	PO	LONG	22	2	10	0
Aorta	std_1	Dog	PO	LONG	18	0	6	0
Brain	std_1	Dog	PO	LONG	18	1	6	0
Caecum	std_1	Dog	PO	LONG	18	0	6	1
Cervix	std_1	Dog	PO	LONG	9	0	3	0
Colon	std_1	Dog	PO	LONG	18	0	6	1
Duodenum	std_1	Dog	PO	LONG	18	2	6	0
Epididymides	std_1	Dog	PO	LONG	9	0	4	1
Eyes	std_1	Dog	PO	LONG	18	0	6	0
Femur - Femoral Head	std_1	Dog	PO	LONG	18	0	6	0
Gall Bladder	std_1	Dog	PO	LONG	18	13	6	6
Heart	std_1	Dog	PO	LONG	18	0	6	1
Ileum	std_1	Dog	PO	LONG	18	0	6	0
Jejunum	std_1	Dog	PO	LONG	18	0	6	0
Kidneys	std_1	Dog	PO	LONG	18	3	6	2
Liver	std_1	Dog	PO	LONG	18	3	6	0
Lung	std_1	Dog	PO	LONG	18	1	6	2
Lymph Node - Mandibular	std_1	Dog	PO	LONG	18	1	6	0
Lymph Node - Mesenteric	std_1	Dog	PO	LONG	18	0	6	1
Mammary Gland	std_1	Dog	PO	LONG	18	0	6	0
Oesophagus	std_1	Dog	PO	LONG	18	0	6	0
Optic Nerve	std_1	Dog	PO	LONG	18	0	6	0
Ovaries	std_1	Dog	PO	LONG	9	0	3	0
Pancreas	std_1	Dog	PO	LONG	18	0	6	0
Parathyroids	std_1	Dog	PO	LONG	18	4	6	3
Pituitary	std_1	Dog	PO	LONG	18	3	6	1
Prostate	std_1	Dog	PO	LONG	9	0	3	0
Salivary Gland - Mandibular	std_1	Dog	PO	LONG	18	0	6	1
Salivary Gland - Parotid	std_1	Dog	PO	LONG	18	1	6	2
Sciatic Nerve	std_1	Dog	PO	LONG	18	0	6	0
Skeletal Muscle	std_1	Dog	PO	LONG	18	0	6	0
Skin	std_1	Dog	PO	LONG	18	3	6	3
Spinal Cord - Lumbar	std_1	Dog	PO	LONG	18	0	6	0
Spleen	std_1	Dog	PO	LONG	18	0	6	0
Sternum - Bone Marrow	std_1	Dog	PO	LONG	18	0	6	0
Stomach	std_1	Dog	PO	LONG	18	0	6	1
Testes	std_1	Dog	PO	LONG	9	5	3	3
Thymus	std_1	Dog	PO	LONG	18	2	6	1
Thyroid	std_1	Dog	PO	LONG	18	5	6	1
Tongue	std_1	Dog	PO	LONG	18	7	6	0
Trachea	std_1	Dog	PO	LONG	18	0	6	0
Urinary Bladder	std_1	Dog	PO	LONG	18	2	6	0
Uterus	std_1	Dog	PO	LONG	9	0	3	0
Vagina	std_1	Dog	PO	LONG	9	0	3	0
Adrenals	std_2	Dog	PO	LONG	24	0	9	1
Aorta	std_2	Dog	PO	LONG	24	3	8	1
Brain	std_2	Dog	PO	LONG	24	0	8	0
Caecum	std_2	Dog	PO	LONG	24	0	8	0
Cervix	std_2	Dog	PO	LONG	12	0	4	0
Colon	std_2	Dog	PO	LONG	24	0	8	0
Duodenum	std_2	Dog	PO	LONG	24	1	8	0
Epididymides	std_2	Dog	PO	LONG	13	1	5	1
Eyes	std_2	Dog	PO	LONG	24	0	8	0
Femur - Femoral Head	std_2	Dog	PO	LONG	24	0	8	0
Gall Bladder	std_2	Dog	PO	LONG	24	0	8	0
Heart	std_2	Dog	PO	LONG	24	3	8	0
Ileum	std_2	Dog	PO	LONG	24	0	8	0
Jejunum	std_2	Dog	PO	LONG	24	1	8	0
Kidneys	std_2	Dog	PO	LONG	24	24	8	8
Liver	std_2	Dog	PO	LONG	24	7	8	6
Lung	std_2	Dog	PO	LONG	24	3	8	1
Lymph Node - Mandibular	std_2	Dog	PO	LONG	24	1	8	0
Lymph Node - Mesenteric	std_2	Dog	PO	LONG	24	1	8	0
Mammary Gland	std_2	Dog	PO	LONG	24	0	8	0
Oesophagus	std_2	Dog	PO	LONG	24	0	8	0
Optic Nerve	std_2	Dog	PO	LONG	24	0	8	0
Oral Cavity	std_2	Dog	PO	LONG	2	1	1	0
Ovaries	std_2	Dog	PO	LONG	12	1	4	0
Pancreas	std_2	Dog	PO	LONG	24	0	8	0
Parathyroids	std_2	Dog	PO	LONG	24	0	8	0
Pituitary	std_2	Dog	PO	LONG	25	4	8	0
Prostate	std_2	Dog	PO	LONG	12	4	4	2
Salivary Gland - Mandibular	std_2	Dog	PO	LONG	24	5	8	1
Salivary Gland - Parotid	std_2	Dog	PO	LONG	24	4	8	0
Sciatic Nerve	std_2	Dog	PO	LONG	24	0	8	0
Skeletal Muscle	std_2	Dog	PO	LONG	23	0	8	0
Skin	std_2	Dog	PO	LONG	24	1	8	0
Spinal Cord - Lumbar	std_2	Dog	PO	LONG	24	0	8	0
Spleen	std_2	Dog	PO	LONG	23	0	9	1
Sternum - Bone Marrow	std_2	Dog	PO	LONG	24	0	8	0
Stomach	std_2	Dog	PO	LONG	24	0	8	0
Testes	std_2	Dog	PO	LONG	13	2	5	2
Thymus	std_2	Dog	PO	LONG	25	9	8	2
Thyroid	std_2	Dog	PO	LONG	24	1	8	0
Tongue	std_2	Dog	PO	LONG	24	0	8	0
Trachea	std_2	Dog	PO	LONG	24	1	8	0
Urinary Bladder	std_2	Dog	PO	LONG	24	2	8	1
Uterus	std_2	Dog	PO	LONG	12	0	4	0
Vagina	std_2	Dog	PO	LONG	12	12	4	4
Larynx	std_3	Dog	RESPIR	LONG	24	2	6	0
Lung	std_3	Dog	RESPIR	LONG	24	17	6	3
Lymph Node - Tracheo-Bronchial	std_3	Dog	RESPIR	LONG	24	1	6	0
Nasal Cavity	std_3	Dog	RESPIR	LONG	24	4	6	3
Nasopharynx	std_3	Dog	RESPIR	LONG	24	1	6	0
Tonsil	std_3	Dog	RESPIR	LONG	24	0	6	0
Trachea	std_3	Dog	RESPIR	LONG	24	0	6	1
Tracheal Bifurcation	std_3	Dog	RESPIR	LONG	24	0	6	0
Adrenals	std_4	Dog	PO	LONG	18	5	6	1
Aorta	std_4	Dog	PO	LONG	18	0	6	0
Brain	std_4	Dog	PO	LONG	18	1	6	1
Caecum	std_4	Dog	PO	LONG	18	0	6	0
Cervix	std_4	Dog	PO	LONG	9	0	3	0
Colon	std_4	Dog	PO	LONG	18	1	6	0
Duodenum	std_4	Dog	PO	LONG	18	7	6	2
Epididymides	std_4	Dog	PO	LONG	9	2	3	1
Eyes	std_4	Dog	PO	LONG	18	0	6	0
Femur - Femoral Head	std_4	Dog	PO	LONG	18	0	6	0
Gall Bladder	std_4	Dog	PO	LONG	18	0	6	0
Heart	std_4	Dog	PO	LONG	18	1	6	1
Ileum	std_4	Dog	PO	LONG	18	0	6	0
Jejunum	std_4	Dog	PO	LONG	18	0	6	1
Kidneys	std_4	Dog	PO	LONG	18	1	6	0
Lacrimal Gland	std_4	Dog	PO	LONG	20	1	8	1
Liver	std_4	Dog	PO	LONG	18	7	6	2
Lung	std_4	Dog	PO	LONG	18	7	6	3
Lymph Node - Mandibular	std_4	Dog	PO	LONG	18	2	6	1
Lymph Node - Mesenteric	std_4	Dog	PO	LONG	18	3	6	1
Mammary Gland	std_4	Dog	PO	LONG	8	2	3	0
Oesophagus	std_4	Dog	PO	LONG	18	0	6	0
Optic Nerve	std_4	Dog	PO	LONG	18	0	6	0
Ovaries	std_4	Dog	PO	LONG	9	0	3	0
Pancreas	std_4	Dog	PO	LONG	18	0	6	0
Parathyroids	std_4	Dog	PO	LONG	18	0	6	0
Pituitary	std_4	Dog	PO	LONG	18	4	6	4
Prostate	std_4	Dog	PO	LONG	11	5	5	2
Salivary Gland - Mandibular	std_4	Dog	PO	LONG	18	0	6	0
Salivary Gland - Parotid	std_4	Dog	PO	LONG	18	4	6	3
Sciatic Nerve	std_4	Dog	PO	LONG	18	0	6	0
Skeletal Muscle	std_4	Dog	PO	LONG	18	0	6	0
Skin	std_4	Dog	PO	LONG	18	3	6	0
Spinal Cord - Lumbar	std_4	Dog	PO	LONG	18	0	6	0
Spleen	std_4	Dog	PO	LONG	18	13	6	6
Sternum - Bone Marrow	std_4	Dog	PO	LONG	18	0	6	0
Stomach	std_4	Dog	PO	LONG	18	0	6	0
Testes	std_4	Dog	PO	LONG	11	6	5	4
Thymus	std_4	Dog	PO	LONG	18	16	6	5
Thyroid	std_4	Dog	PO	LONG	18	0	6	0
Tongue	std_4	Dog	PO	LONG	18	1	6	0
Trachea	std_4	Dog	PO	LONG	18	2	6	0
Urinary Bladder	std_4	Dog	PO	LONG	17	0	6	0
Uterus	std_4	Dog	PO	LONG	9	0	3	0
Vagina	std_4	Dog	PO	LONG	9	9	3	3
Adrenals	std_5	Dog	Other	LONG	6	0	2	0
Colon	std_5	Dog	Other	LONG	6	0	2	0
Eyes	std_5	Dog	Other	LONG	6	0	2	0
Heart	std_5	Dog	Other	LONG	6	1	2	0
Jejunum	std_5	Dog	Other	LONG	6	0	2	0
Kidneys	std_5	Dog	Other	LONG	6	2	2	2
Larynx	std_5	Dog	Other	LONG	6	0	2	0
Liver	std_5	Dog	Other	LONG	6	5	2	1
Lung	std_5	Dog	Other	LONG	6	3	2	1
Lymph Node - Tracheo-Bronchial	std_5	Dog	Other	LONG	6	0	2	1
Nasal Cavity	std_5	Dog	Other	LONG	6	4	2	0
Nasopharynx	std_5	Dog	Other	LONG	6	0	2	0
Optic Nerve	std_5	Dog	Other	LONG	6	0	2	0
Ovaries	std_5	Dog	Other	LONG	3	0	1	0
Stomach	std_5	Dog	Other	LONG	6	0	2	1
Testes	std_5	Dog	Other	LONG	3	0	1	0
Thymus	std_5	Dog	Other	LONG	6	6	2	2
Tonsil	std_5	Dog	Other	LONG	6	0	2	0
Trachea	std_5	Dog	Other	LONG	6	0	2	0
Tracheal Bifurcation	std_5	Dog	Other	LONG	6	0	2	0
Adrenals	std_6	Dog	PO	LONG	22	8	10	0
Aorta	std_6	Dog	PO	LONG	18	0	6	0
Brain	std_6	Dog	PO	LONG	18	4	6	2
Caecum	std_6	Dog	PO	LONG	18	0	6	0
Cervix	std_6	Dog	PO	LONG	9	0	3	0
Colon	std_6	Dog	PO	LONG	18	0	6	0
Duodenum	std_6	Dog	PO	LONG	18	0	6	0
Epididymides	std_6	Dog	PO	LONG	9	1	3	0
Eyes	std_6	Dog	PO	LONG	17	0	6	0
Femur - Femoral Head	std_6	Dog	PO	LONG	18	0	6	0
Gall Bladder	std_6	Dog	PO	LONG	18	0	6	0
Heart	std_6	Dog	PO	LONG	18	2	6	0
Ileum	std_6	Dog	PO	LONG	18	0	6	0
Jejunum	std_6	Dog	PO	LONG	18	0	6	0
Kidneys	std_6	Dog	PO	LONG	22	6	10	2
Liver	std_6	Dog	PO	LONG	22	17	10	6
Lung	std_6	Dog	PO	LONG	18	4	6	4
Lymph Node - Mandibular	std_6	Dog	PO	LONG	18	0	6	0
Lymph Node - Mesenteric	std_6	Dog	PO	LONG	18	0	6	0
Mammary Gland	std_6	Dog	PO	LONG	16	0	6	0
Oesophagus	std_6	Dog	PO	LONG	18	0	6	0
Optic Nerve	std_6	Dog	PO	LONG	18	0	6	0
Ovaries	std_6	Dog	PO	LONG	9	0	3	0
Pancreas	std_6	Dog	PO	LONG	18	0	6	0
Parathyroids	std_6	Dog	PO	LONG	18	0	6	0
Pituitary	std_6	Dog	PO	LONG	18	0	6	0
Prostate	std_6	Dog	PO	LONG	11	5	5	5
Salivary Gland - Mandibular	std_6	Dog	PO	LONG	18	0	6	0
Salivary Gland - Parotid	std_6	Dog	PO	LONG	18	0	6	0
Sciatic Nerve	std_6	Dog	PO	LONG	18	1	6	0
Skeletal Muscle - Quadriceps Femoris	std_6	Dog	PO	LONG	18	0	6	0
Skin	std_6	Dog	PO	LONG	18	4	6	3
Spinal Cord/Column	std_6	Dog	PO	LONG	18	0	6	0
Spleen	std_6	Dog	PO	LONG	18	0	6	0
Sternum - Bone Marrow	std_6	Dog	PO	LONG	18	0	6	0
Stomach	std_6	Dog	PO	LONG	18	3	6	0
Testes	std_6	Dog	PO	LONG	8	2	3	0
Thymus	std_6	Dog	PO	LONG	18	8	6	3
Thyroid	std_6	Dog	PO	LONG	18	0	6	0
Tongue	std_6	Dog	PO	LONG	18	1	6	0
Trachea	std_6	Dog	PO	LONG	18	0	6	0
Urinary Bladder	std_6	Dog	PO	LONG	18	1	6	0
Uterus	std_6	Dog	PO	LONG	9	0	3	0
Vagina	std_6	Dog	PO	LONG	9	0	3	0
Adrenals	std_7	Dog	PO	SHORT	16	1	4	0
Cervix	std_7	Dog	PO	SHORT	8	0	2	0
Epididymides	std_7	Dog	PO	SHORT	8	2	2	0
Heart	std_7	Dog	PO	SHORT	16	1	4	0
Kidneys	std_7	Dog	PO	SHORT	16	0	4	0
Liver	std_7	Dog	PO	SHORT	16	0	4	0
Lung	std_7	Dog	PO	SHORT	16	4	4	2
Ovaries	std_7	Dog	PO	SHORT	8	0	2	0
Pituitary	std_7	Dog	PO	SHORT	16	0	4	0
Prostate	std_7	Dog	PO	SHORT	8	2	2	0
Skeletal Muscle - Quadriceps Femoris	std_7	Dog	PO	SHORT	16	0	4	0
Skin	std_7	Dog	PO	SHORT	3	3	1	1
Stomach	std_7	Dog	PO	SHORT	16	0	4	0
Testes	std_7	Dog	PO	SHORT	8	0	2	0
Thymus	std_7	Dog	PO	SHORT	16	3	4	0
Thyroid	std_7	Dog	PO	SHORT	16	0	4	0
Uterus	std_7	Dog	PO	SHORT	8	0	2	0
Vagina	std_7	Dog	PO	SHORT	8	0	2	0
Adrenals	std_8	Dog	PO	LONG	16	0	4	0
Cervix	std_8	Dog	PO	LONG	8	0	2	0
Epididymides	std_8	Dog	PO	LONG	8	0	2	0
Heart	std_8	Dog	PO	LONG	16	1	4	0
Kidneys	std_8	Dog	PO	LONG	16	2	4	0
Liver	std_8	Dog	PO	LONG	16	1	4	0
Lung	std_8	Dog	PO	LONG	16	1	4	0
Ovaries	std_8	Dog	PO	LONG	8	0	2	0
Pituitary	std_8	Dog	PO	LONG	16	0	4	0
Prostate	std_8	Dog	PO	LONG	8	0	2	0
Skeletal Muscle - Quadriceps Femoris	std_8	Dog	PO	LONG	16	0	4	0
Stomach	std_8	Dog	PO	LONG	16	2	4	0
Testes	std_8	Dog	PO	LONG	8	0	2	0
Thymus	std_8	Dog	PO	LONG	16	1	4	0
Thyroid	std_8	Dog	PO	LONG	16	0	4	0
Uterus	std_8	Dog	PO	LONG	8	0	2	0
Vagina	std_8	Dog	PO	LONG	8	0	2	0
Adrenals	std_9	Minipig	Other	SHORT	6	0	2	0
Colon	std_9	Minipig	Other	SHORT	6	0	2	0
Eyes	std_9	Minipig	Other	SHORT	6	0	2	0
Heart	std_9	Minipig	Other	SHORT	6	0	2	0
Jejunum	std_9	Minipig	Other	SHORT	6	0	2	0
Kidneys	std_9	Minipig	Other	SHORT	6	1	2	1
Liver	std_9	Minipig	Other	SHORT	6	0	2	0
Lung	std_9	Minipig	Other	SHORT	6	1	2	2
Optic Nerve	std_9	Minipig	Other	SHORT	6	0	2	0
Ovaries	std_9	Minipig	Other	SHORT	3	0	1	0
Skin	std_9	Minipig	Other	SHORT	2	2	2	2
Skin Treated	std_9	Minipig	Other	SHORT	6	1	2	0
Stomach	std_9	Minipig	Other	SHORT	6	0	2	0
Testes	std_9	Minipig	Other	SHORT	3	0	1	0
Thymus	std_9	Minipig	Other	SHORT	6	0	2	0
Skin Vehicle A	std_10	Minipig	DERMAL	SHORT	3	2	1	1
Skin Vehicle B	std_10	Minipig	DERMAL	SHORT	3	3	1	1
Skin Vehicle C	std_10	Minipig	DERMAL	SHORT	3	3	1	1
Skin - Application Site	std_11	Rabbit	Other	SHORT	9	9	3	3
Adrenals	std_12	Mouse	PO	LONG	146	105	36	27
Gall Bladder	std_12	Mouse	PO	LONG	143	6	35	2
Incisors	std_12	Mouse	PO	LONG	39	2	12	0
Liver	std_12	Mouse	PO	LONG	147	147	36	36
Lung	std_12	Mouse	PO	LONG	3	3	1	0
Lymph Node - Mandibular	std_12	Mouse	PO	LONG	139	33	35	2
Lymph Node - Mesenteric	std_12	Mouse	PO	LONG	147	37	36	6
Molars	std_12	Mouse	PO	LONG	39	1	12	0
Ovaries	std_12	Mouse	PO	LONG	28	25	4	4
Skin	std_12	Mouse	PO	LONG	137	137	36	36
Spleen	std_12	Mouse	PO	LONG	147	141	36	36
Stomach	std_12	Mouse	PO	LONG	147	138	36	15
Thymus	std_12	Mouse	PO	LONG	144	117	36	24
Uterus	std_12	Mouse	PO	LONG	13	13	2	1
Adrenals	std_13	Mouse	Other	SHORT	4	0	4	0
Colon	std_13	Mouse	Other	SHORT	4	0	4	0
Eyes	std_13	Mouse	Other	SHORT	12	1	4	0
Heart	std_13	Mouse	Other	SHORT	4	0	4	2
Jejunum	std_13	Mouse	Other	SHORT	4	0	4	0
Kidneys	std_13	Mouse	Other	SHORT	4	2	4	2
Liver	std_13	Mouse	Other	SHORT	4	0	4	1
Lung	std_13	Mouse	Other	SHORT	4	0	4	0
Optic Nerve	std_13	Mouse	Other	SHORT	4	0	4	0
Skin - Application Site	std_13	Mouse	Other	SHORT	4	4	4	4
Testes	std_13	Mouse	Other	SHORT	4	0	4	0
Thymus	std_13	Mouse	Other	SHORT	4	0	4	0
Epididymides	std_14	Rat	DERMAL	LONG	50	1	10	1
Testes	std_14	Rat	DERMAL	LONG	50	8	10	2
Adrenals	std_15	Rat	PO	LONG	72	20	32	2
Aorta	std_15	Rat	PO	LONG	21	1	20	1
Brain	std_15	Rat	PO	LONG	21	0	20	0
Caecum	std_15	Rat	PO	LONG	21	0	20	0
Cervix	std_15	Rat	PO	LONG	36	30	16	0
Colon	std_15	Rat	PO	LONG	21	0	20	0
Duodenum	std_15	Rat	PO	LONG	21	0	20	0
Epididymides	std_15	Rat	PO	LONG	11	1	10	0
Eyes	std_15	Rat	PO	LONG	21	0	20	0
Femur - Femoro-Tibial Joint	std_15	Rat	PO	LONG	21	0	20	0
Heart	std_15	Rat	PO	LONG	72	30	32	12
Ileum	std_15	Rat	PO	LONG	21	0	20	0
Jejunum	std_15	Rat	PO	LONG	21	0	20	0
Kidneys	std_15	Rat	PO	LONG	21	13	20	12
Liver	std_15	Rat	PO	LONG	72	33	32	14
Lung	std_15	Rat	PO	LONG	21	2	20	2
Lymph Node - Mandibular	std_15	Rat	PO	LONG	21	0	20	0
Lymph Node - Mesenteric	std_15	Rat	PO	LONG	21	0	20	0
Mammary Gland	std_15	Rat	PO	LONG	65	33	29	0
Nasal Cavity	std_15	Rat	PO	LONG	21	0	20	0
Oesophagus	std_15	Rat	PO	LONG	21	0	20	0
Optic Nerve	std_15	Rat	PO	LONG	21	0	20	0
Ovaries	std_15	Rat	PO	LONG	36	34	16	0
Pancreas	std_15	Rat	PO	LONG	21	4	20	3
Parathyroids	std_15	Rat	PO	LONG	21	0	20	0
Pituitary	std_15	Rat	PO	LONG	21	0	20	0
Prostate	std_15	Rat	PO	LONG	36	26	16	10
Salivary Gland - Mandibular	std_15	Rat	PO	LONG	21	1	20	0
Salivary Gland - Parotid	std_15	Rat	PO	LONG	21	0	20	0
Salivary Gland - Sublingual	std_15	Rat	PO	LONG	21	0	20	0
Sciatic Nerve	std_15	Rat	PO	LONG	21	1	20	0
Seminal Vesicle	std_15	Rat	PO	LONG	11	0	10	0
Skeletal Muscle - Quadriceps Femoris	std_15	Rat	PO	LONG	21	8	20	10
Skin	std_15	Rat	PO	LONG	72	16	32	4
Spinal Cord/Column	std_15	Rat	PO	LONG	21	0	20	0
Spleen	std_15	Rat	PO	LONG	21	0	20	0
Sternum - Bone Marrow	std_15	Rat	PO	LONG	21	1	20	1
Stomach	std_15	Rat	PO	LONG	21	1	20	0
Testes	std_15	Rat	PO	LONG	36	21	16	1
Thymus	std_15	Rat	PO	LONG	71	2	32	0
Thyroid	std_15	Rat	PO	LONG	21	0	20	0
Tongue	std_15	Rat	PO	LONG	21	0	20	0
Trachea	std_15	Rat	PO	LONG	21	0	20	2
Urinary Bladder	std_15	Rat	PO	LONG	21	0	20	0
Uterus	std_15	Rat	PO	LONG	36	34	16	1
Vagina	std_15	Rat	PO	LONG	36	31	16	4
Adrenals	std_16	Rat	PO	SHORT	9	0	8	0
Cervix	std_16	Rat	PO	SHORT	12	6	4	0
Epididymides	std_16	Rat	PO	SHORT	4	0	4	0
Heart	std_16	Rat	PO	SHORT	9	0	8	0
Kidneys	std_16	Rat	PO	SHORT	9	4	8	5
Liver	std_16	Rat	PO	SHORT	24	24	8	8
Lung	std_16	Rat	PO	SHORT	9	2	8	2
Mammary Gland	std_16	Rat	PO	SHORT	19	7	8	0
Ovaries	std_16	Rat	PO	SHORT	12	7	4	0
Prostate	std_16	Rat	PO	SHORT	12	0	4	2
Seminal Vesicle	std_16	Rat	PO	SHORT	12	0	4	0
Stomach	std_16	Rat	PO	SHORT	10	9	8	8
Testes	std_16	Rat	PO	SHORT	12	3	4	0
Thymus	std_16	Rat	PO	SHORT	9	0	8	0
Uterus	std_16	Rat	PO	SHORT	12	8	4	1
Vagina	std_16	Rat	PO	SHORT	12	8	4	0
Adrenals	std_17	Rat	PO	SHORT	8	0	8	0
Cervix	std_17	Rat	PO	SHORT	12	12	4	0
Epididymides	std_17	Rat	PO	SHORT	4	1	4	0
Heart	std_17	Rat	PO	SHORT	8	0	8	0
Kidneys	std_17	Rat	PO	SHORT	24	6	8	4
Liver	std_17	Rat	PO	SHORT	16	5	8	2
Lung	std_17	Rat	PO	SHORT	8	2	8	0
Mammary Gland	std_17	Rat	PO	SHORT	15	9	8	1
Ovaries	std_17	Rat	PO	SHORT	12	10	4	0
Prostate	std_17	Rat	PO	SHORT	4	0	4	2
Seminal Vesicle	std_17	Rat	PO	SHORT	4	0	4	0
Stomach	std_17	Rat	PO	SHORT	9	0	8	0
Testes	std_17	Rat	PO	SHORT	5	2	4	0
Thymus	std_17	Rat	PO	SHORT	16	7	8	0
Uterus	std_17	Rat	PO	SHORT	4	0	4	0
Vagina	std_17	Rat	PO	SHORT	12	12	4	0
Cervix	std_18	Rat	PO	LONG	24	24	18	18
Skin	std_18	Rat	PO	LONG	1	1	1	1
Uterus	std_18	Rat	PO	LONG	24	24	18	18
Vagina	std_18	Rat	PO	LONG	24	24	18	18
Adrenals	std_19	Rat	PO	LONG	36	9	4	0
Bulbocavernosus Muscle	std_19	Rat	PO	LONG	36	0	4	0
Ear	std_19	Rat	PO	LONG	36	0	4	0
Epididymides	std_19	Rat	PO	LONG	36	0	4	0
Femur - Femoro-Tibial Joint	std_19	Rat	PO	LONG	36	0	4	0
Heart	std_19	Rat	PO	LONG	35	9	4	4
Kidneys	std_19	Rat	PO	LONG	36	10	4	4
Levator Ani	std_19	Rat	PO	LONG	36	0	4	0
Liver	std_19	Rat	PO	LONG	36	10	4	0
Mammary Gland	std_19	Rat	PO	LONG	23	0	4	0
Prostate	std_19	Rat	PO	LONG	36	0	4	0
Seminal Vesicle	std_19	Rat	PO	LONG	36	4	4	0
Skeletal Muscle - Gastrocnemius	std_19	Rat	PO	LONG	36	1	4	0
Skin	std_19	Rat	PO	LONG	39	3	4	0
Testes	std_19	Rat	PO	LONG	36	20	4	1
Adrenals	std_20	Rat	PO	SHORT	32	5	8	0
Cervix	std_20	Rat	PO	SHORT	16	0	4	0
Epididymides	std_20	Rat	PO	SHORT	4	0	4	0
Heart	std_20	Rat	PO	SHORT	8	1	8	0
Kidneys	std_20	Rat	PO	SHORT	8	1	8	0
Levator Ani	std_20	Rat	PO	SHORT	3	0	4	0
Liver	std_20	Rat	PO	SHORT	32	8	8	0
Lung	std_20	Rat	PO	SHORT	8	0	8	0
Mammary Gland	std_20	Rat	PO	SHORT	32	8	8	0
Ovaries	std_20	Rat	PO	SHORT	16	6	4	0
Pituitary	std_20	Rat	PO	SHORT	8	0	8	0
Prostate	std_20	Rat	PO	SHORT	4	0	4	0
Seminal Vesicle	std_20	Rat	PO	SHORT	4	0	4	0
Skeletal Muscle - Gastrocnemius	std_20	Rat	PO	SHORT	8	0	8	0
Stomach	std_20	Rat	PO	SHORT	32	3	8	0
Testes	std_20	Rat	PO	SHORT	16	13	4	0
Thymus	std_20	Rat	PO	SHORT	31	3	8	0
Thyroid	std_20	Rat	PO	SHORT	32	2	8	0
Uterus	std_20	Rat	PO	SHORT	16	8	4	0
Vagina	std_20	Rat	PO	SHORT	16	7	4	0
Adrenals	std_21	Rat	PO	SHORT	32	4	8	0
Cervix	std_21	Rat	PO	SHORT	16	12	4	0
Epididymides	std_21	Rat	PO	SHORT	4	0	4	0
Heart	std_21	Rat	PO	SHORT	8	0	8	0
Kidneys	std_21	Rat	PO	SHORT	8	2	8	1
Levator Ani	std_21	Rat	PO	SHORT	4	0	4	0
Liver	std_21	Rat	PO	SHORT	8	8	8	8
Lung	std_21	Rat	PO	SHORT	8	0	8	0
Mammary Gland	std_21	Rat	PO	SHORT	31	14	8	0
Ovaries	std_21	Rat	PO	SHORT	16	8	4	0
Pituitary	std_21	Rat	PO	SHORT	8	0	8	0
Prostate	std_21	Rat	PO	SHORT	4	0	4	1
Seminal Vesicle	std_21	Rat	PO	SHORT	4	0	4	0
Skeletal Muscle - Gastrocnemius	std_21	Rat	PO	SHORT	8	1	8	3
Skin	std_21	Rat	PO	SHORT	7	5	2	0
Stomach	std_21	Rat	PO	SHORT	32	3	8	0
Testes	std_21	Rat	PO	SHORT	16	10	4	0
Thymus	std_21	Rat	PO	SHORT	32	10	8	0
Thyroid	std_21	Rat	PO	SHORT	32	6	8	0
Uterus	std_21	Rat	PO	SHORT	16	12	4	0
Vagina	std_21	Rat	PO	SHORT	16	12	4	0
Em-Heart	std_22	Rat	PO	SHORT	2	0	1	0
Heart	std_22	Rat	PO	SHORT	12	10	4	3
Liver	std_22	Rat	PO	SHORT	12	12	4	3
Skin	std_22	Rat	PO	SHORT	1	0	1	1
Adrenals	std_23	Rat	PO	SHORT	8	0	8	0
Brain	std_23	Rat	PO	SHORT	8	0	8	0
Colon	std_23	Rat	PO	SHORT	8	0	8	0
Eyes	std_23	Rat	PO	SHORT	8	0	8	0
Heart	std_23	Rat	PO	SHORT	8	0	8	0
Jejunum	std_23	Rat	PO	SHORT	8	0	8	0
Kidneys	std_23	Rat	PO	SHORT	14	7	8	1
Liver	std_23	Rat	PO	SHORT	32	11	8	2
Lung	std_23	Rat	PO	SHORT	8	0	8	0
Optic Nerve	std_23	Rat	PO	SHORT	8	0	8	0
Ovaries	std_23	Rat	PO	SHORT	16	11	4	0
Stomach	std_23	Rat	PO	SHORT	8	1	8	0
Testes	std_23	Rat	PO	SHORT	4	0	4	1
Thymus	std_23	Rat	PO	SHORT	8	1	8	0
Adrenals	std_24	Rat	PO	SHORT	8	0	8	0
Brain	std_24	Rat	PO	SHORT	8	0	8	0
Colon	std_24	Rat	PO	SHORT	8	0	8	0
Eyes	std_24	Rat	PO	SHORT	8	0	8	0
Heart	std_24	Rat	PO	SHORT	8	0	8	0
Jejunum	std_24	Rat	PO	SHORT	8	0	8	0
Kidneys	std_24	Rat	PO	SHORT	8	0	8	0
Liver	std_24	Rat	PO	SHORT	32	19	8	5
Lung	std_24	Rat	PO	SHORT	8	0	8	0
Optic Nerve	std_24	Rat	PO	SHORT	8	0	8	0
Ovaries	std_24	Rat	PO	SHORT	16	10	4	0
Stomach	std_24	Rat	PO	SHORT	8	1	8	0
Testes	std_24	Rat	PO	SHORT	16	16	4	0
Thymus	std_24	Rat	PO	SHORT	8	0	8	0
Adrenals	std_25	Rat	PO	LONG	72	15	32	0
Aorta	std_25	Rat	PO	LONG	20	0	20	0
Brain	std_25	Rat	PO	LONG	20	0	20	0
Caecum	std_25	Rat	PO	LONG	20	0	20	0
Cervix	std_25	Rat	PO	LONG	10	0	10	0
Colon	std_25	Rat	PO	LONG	20	0	20	0
Duodenum	std_25	Rat	PO	LONG	20	0	20	0
Epididymides	std_25	Rat	PO	LONG	10	1	10	0
Eyes	std_25	Rat	PO	LONG	20	0	20	0
Femur - Femoro-Tibial Joint	std_25	Rat	PO	LONG	20	0	20	0
Harderian Gland	std_25	Rat	PO	LONG	20	0	20	0
Heart	std_25	Rat	PO	LONG	20	5	20	6
Ileum	std_25	Rat	PO	LONG	20	0	20	0
Jejunum	std_25	Rat	PO	LONG	20	0	20	0
Kidneys	std_25	Rat	PO	LONG	21	3	20	3
Liver	std_25	Rat	PO	LONG	72	35	32	18
Lung	std_25	Rat	PO	LONG	20	0	20	0
Lymph Node - Mandibular	std_25	Rat	PO	LONG	20	0	20	0
Lymph Node - Mesenteric	std_25	Rat	PO	LONG	20	0	20	0
Mammary Gland	std_25	Rat	PO	LONG	72	30	32	0
Nasal Cavity	std_25	Rat	PO	LONG	20	0	20	0
Oesophagus	std_25	Rat	PO	LONG	20	0	20	0
Optic Nerve	std_25	Rat	PO	LONG	20	0	20	0
Ovaries	std_25	Rat	PO	LONG	36	28	16	0
Pancreas	std_25	Rat	PO	LONG	20	0	20	0
Parathyroids	std_25	Rat	PO	LONG	20	0	20	0
Pituitary	std_25	Rat	PO	LONG	20	0	20	0
Prostate	std_25	Rat	PO	LONG	10	2	10	2
Salivary Gland - Mandibular	std_25	Rat	PO	LONG	20	0	20	0
Salivary Gland - Parotid	std_25	Rat	PO	LONG	20	0	20	0
Salivary Gland - Sublingual	std_25	Rat	PO	LONG	20	0	20	0
Sciatic Nerve	std_25	Rat	PO	LONG	20	0	20	0
Seminal Vesicle	std_25	Rat	PO	LONG	10	0	10	0
Skeletal Muscle - Gastrocnemius	std_25	Rat	PO	LONG	20	1	20	1
Skin	std_25	Rat	PO	LONG	22	2	20	0
Spinal Cord - Lumbar	std_25	Rat	PO	LONG	20	0	20	0
Spleen	std_25	Rat	PO	LONG	20	0	20	0
Sternum - Bone Marrow	std_25	Rat	PO	LONG	20	0	20	0
Stomach	std_25	Rat	PO	LONG	22	2	20	1
Testes	std_25	Rat	PO	LONG	36	30	16	0
Thymus	std_25	Rat	PO	LONG	72	33	32	0
Thyroid	std_25	Rat	PO	LONG	20	0	20	0
Tongue	std_25	Rat	PO	LONG	20	0	20	0
Trachea	std_25	Rat	PO	LONG	20	0	20	0
Urinary Bladder	std_25	Rat	PO	LONG	20	0	20	0
Uterus	std_25	Rat	PO	LONG	36	29	16	0
Vagina	std_25	Rat	PO	LONG	36	29	16	0
Adrenals	std_26	Rat	PO	LONG	20	0	20	0
Aorta	std_26	Rat	PO	LONG	20	0	20	0
Brain	std_26	Rat	PO	LONG	20	0	20	0
Caecum	std_26	Rat	PO	LONG	20	0	20	0
Cervix	std_26	Rat	PO	LONG	10	0	10	0
Colon	std_26	Rat	PO	LONG	20	1	20	0
Duodenum	std_26	Rat	PO	LONG	20	0	20	0
Epididymides	std_26	Rat	PO	LONG	10	0	10	0
Eyes	std_26	Rat	PO	LONG	22	0	20	0
Femur - Femoro-Tibial Joint	std_26	Rat	PO	LONG	20	0	20	0
Harderian Gland	std_26	Rat	PO	LONG	20	1	20	0
Heart	std_26	Rat	PO	LONG	20	6	20	5
Ileum	std_26	Rat	PO	LONG	20	0	20	0
Jejunum	std_26	Rat	PO	LONG	20	0	20	0
Kidneys	std_26	Rat	PO	LONG	22	4	20	3
Lacrimal Gland	std_26	Rat	PO	LONG	20	0	20	0
Liver	std_26	Rat	PO	LONG	72	43	32	14
Lung	std_26	Rat	PO	LONG	20	0	20	0
Lymph Node - Mandibular	std_26	Rat	PO	LONG	21	1	20	0
Lymph Node - Mesenteric	std_26	Rat	PO	LONG	20	0	20	0
Mammary Gland	std_26	Rat	PO	LONG	46	30	26	0
Nasal Cavity	std_26	Rat	PO	LONG	20	0	20	0
Oesophagus	std_26	Rat	PO	LONG	20	0	20	0
Optic Nerve	std_26	Rat	PO	LONG	20	0	20	0
Ovaries	std_26	Rat	PO	LONG	36	20	16	0
Pancreas	std_26	Rat	PO	LONG	20	0	20	0
Parathyroids	std_26	Rat	PO	LONG	20	0	20	0
Pituitary	std_26	Rat	PO	LONG	20	0	19	0
Prostate	std_26	Rat	PO	LONG	36	30	16	2
Salivary Gland - Mandibular	std_26	Rat	PO	LONG	20	0	20	0
Salivary Gland - Parotid	std_26	Rat	PO	LONG	19	0	20	0
Salivary Gland - Sublingual	std_26	Rat	PO	LONG	20	0	19	0
Sciatic Nerve	std_26	Rat	PO	LONG	20	0	20	0
Seminal Vesicle	std_26	Rat	PO	LONG	14	4	10	0
Skeletal Muscle - Gastrocnemius	std_26	Rat	PO	LONG	20	0	20	0
Skin	std_26	Rat	PO	LONG	20	2	20	0
Spinal Cord - Lumbar	std_26	Rat	PO	LONG	19	0	20	0
Spleen	std_26	Rat	PO	LONG	20	0	20	0
Sternum - Bone Marrow	std_26	Rat	PO	LONG	20	0	20	0
Stomach	std_26	Rat	PO	LONG	27	9	21	3
Testes	std_26	Rat	PO	LONG	36	30	16	0
Thymus	std_26	Rat	PO	LONG	24	5	20	0
Thyroid	std_26	Rat	PO	LONG	20	0	20	0
Tongue	std_26	Rat	PO	LONG	20	0	20	0
Trachea	std_26	Rat	PO	LONG	20	0	20	0
Urinary Bladder	std_26	Rat	PO	LONG	20	0	20	0
Uterus	std_26	Rat	PO	LONG	36	24	16	0
Vagina	std_26	Rat	PO	LONG	36	30	16	0
Adrenals	std_27	Rat	PO	LONG	84	66	36	0
Aorta	std_27	Rat	PO	LONG	24	0	25	0
Brain	std_27	Rat	PO	LONG	24	0	25	0
Caecum	std_27	Rat	PO	LONG	24	0	25	0
Cervix	std_27	Rat	PO	LONG	12	0	13	0
Colon	std_27	Rat	PO	LONG	24	0	25	0
Duodenum	std_27	Rat	PO	LONG	24	0	25	0
Epididymides	std_27	Rat	PO	LONG	42	38	18	0
Eyes	std_27	Rat	PO	LONG	24	4	25	1
Femur - Femoro-Tibial Joint	std_27	Rat	PO	LONG	84	35	36	0
Harderian Gland	std_27	Rat	PO	LONG	84	27	36	3
Heart	std_27	Rat	PO	LONG	84	52	36	10
Ileum	std_27	Rat	PO	LONG	24	0	25	0
Jejunum	std_27	Rat	PO	LONG	24	0	25	0
Kidneys	std_27	Rat	PO	LONG	84	63	36	12
Liver	std_27	Rat	PO	LONG	24	1	25	0
Lung	std_27	Rat	PO	LONG	25	4	25	1
Lymph Node - Mandibular	std_27	Rat	PO	LONG	24	0	25	0
Lymph Node - Mesenteric	std_27	Rat	PO	LONG	24	0	25	0
Mammary Gland	std_27	Rat	PO	LONG	84	34	35	0
Nasal Cavity	std_27	Rat	PO	LONG	24	0	25	0
Oesophagus	std_27	Rat	PO	LONG	24	0	25	0
Optic Nerve	std_27	Rat	PO	LONG	24	0	25	0
Ovaries	std_27	Rat	PO	LONG	42	36	18	0
Pancreas	std_27	Rat	PO	LONG	24	0	25	0
Parathyroids	std_27	Rat	PO	LONG	24	0	25	0
Pituitary	std_27	Rat	PO	LONG	24	0	25	0
Prostate	std_27	Rat	PO	LONG	12	0	12	1
Salivary Gland - Mandibular	std_27	Rat	PO	LONG	24	1	25	0
Salivary Gland - Parotid	std_27	Rat	PO	LONG	24	0	25	0
Salivary Gland - Sublingual	std_27	Rat	PO	LONG	24	0	25	0
Sciatic Nerve	std_27	Rat	PO	LONG	24	0	25	0
Seminal Vesicle	std_27	Rat	PO	LONG	12	1	12	1
Skeletal Muscle - Gastrocnemius	std_27	Rat	PO	LONG	24	5	25	3
Skin	std_27	Rat	PO	LONG	84	45	36	2
Spinal Cord - Lumbar	std_27	Rat	PO	LONG	24	0	25	0
Spleen	std_27	Rat	PO	LONG	84	13	36	0
Sternum - Bone Marrow	std_27	Rat	PO	LONG	24	0	25	0
Stomach	std_27	Rat	PO	LONG	38	16	27	4
Testes	std_27	Rat	PO	LONG	42	39	18	0
Thymus	std_27	Rat	PO	LONG	84	54	36	0
Thyroid	std_27	Rat	PO	LONG	24	0	25	0
Tongue	std_27	Rat	PO	LONG	24	0	25	0
Trachea	std_27	Rat	PO	LONG	24	0	25	0
Urinary Bladder	std_27	Rat	PO	LONG	24	1	25	1
Uterus	std_27	Rat	PO	LONG	42	36	18	1
Vagina	std_27	Rat	PO	LONG	42	36	18	0
Adrenals	std_28	Rat	DERMAL	SHORT	8	0	8	0
Colon	std_28	Rat	DERMAL	SHORT	8	0	8	0
Eyes	std_28	Rat	DERMAL	SHORT	8	0	8	0
Heart	std_28	Rat	DERMAL	SHORT	8	0	8	0
Injection Site	std_28	Rat	DERMAL	SHORT	24	24	8	8
Jejunum	std_28	Rat	DERMAL	SHORT	8	0	8	0
Kidneys	std_28	Rat	DERMAL	SHORT	8	0	8	0
Liver	std_28	Rat	DERMAL	SHORT	16	15	8	6
Lung	std_28	Rat	DERMAL	SHORT	8	0	8	0
Optic Nerve	std_28	Rat	DERMAL	SHORT	8	0	8	0
Ovaries	std_28	Rat	DERMAL	SHORT	4	0	4	0
Stomach	std_28	Rat	DERMAL	SHORT	12	3	8	0
Testes	std_28	Rat	DERMAL	SHORT	4	0	4	0
Thymus	std_28	Rat	DERMAL	SHORT	16	4	8	0
Adrenals	std_29	Rat	DERMAL	LONG	20	0	20	1
Aorta	std_29	Rat	DERMAL	LONG	20	0	20	0
Brain	std_29	Rat	DERMAL	LONG	20	0	20	0
Caecum	std_29	Rat	DERMAL	LONG	20	0	20	0
Cervix	std_29	Rat	DERMAL	LONG	10	0	10	0
Colon	std_29	Rat	DERMAL	LONG	20	0	20	0
Duodenum	std_29	Rat	DERMAL	LONG	20	0	20	0
Epididymides	std_29	Rat	DERMAL	LONG	10	0	10	0
Eyes	std_29	Rat	DERMAL	LONG	20	1	20	1
Femur - Femoro-Tibial Joint	std_29	Rat	DERMAL	LONG	20	1	19	0
Harderian Gland	std_29	Rat	DERMAL	LONG	20	0	20	0
Heart	std_29	Rat	DERMAL	LONG	20	1	20	3
Ileum	std_29	Rat	DERMAL	LONG	20	0	20	0
Injection Site #1	std_29	Rat	DERMAL	LONG	60	59	20	19
Injection Site #2	std_29	Rat	DERMAL	LONG	60	60	20	17
Injection Site #3	std_29	Rat	DERMAL	LONG	60	59	20	20
Injection Site #4	std_29	Rat	DERMAL	LONG	60	60	20	19
Jejunum	std_29	Rat	DERMAL	LONG	20	0	20	0
Kidneys	std_29	Rat	DERMAL	LONG	21	11	20	20
Liver	std_29	Rat	DERMAL	LONG	21	1	20	0
Lung	std_29	Rat	DERMAL	LONG	20	2	20	7
Lymph Node - Mandibular	std_29	Rat	DERMAL	LONG	20	1	20	0
Lymph Node - Mesenteric	std_29	Rat	DERMAL	LONG	20	0	20	0
Mammary Gland	std_29	Rat	DERMAL	LONG	20	0	20	0
Nasal Cavity	std_29	Rat	DERMAL	LONG	20	0	20	0
Oesophagus	std_29	Rat	DERMAL	LONG	20	0	20	0
Optic Nerve	std_29	Rat	DERMAL	LONG	20	0	20	0
Ovaries	std_29	Rat	DERMAL	LONG	10	0	10	0
Pancreas	std_29	Rat	DERMAL	LONG	20	0	20	0
Parathyroids	std_29	Rat	DERMAL	LONG	19	0	20	0
Pituitary	std_29	Rat	DERMAL	LONG	20	0	20	1
Prostate	std_29	Rat	DERMAL	LONG	10	0	10	0
Salivary Gland - Mandibular	std_29	Rat	DERMAL	LONG	20	0	20	0
Salivary Gland - Parotid	std_29	Rat	DERMAL	LONG	20	0	20	0
Salivary Gland - Sublingual	std_29	Rat	DERMAL	LONG	20	0	20	0
Sciatic Nerve	std_29	Rat	DERMAL	LONG	20	0	19	0
Seminal Vesicle	std_29	Rat	DERMAL	LONG	10	0	10	0
Skeletal Muscle - Gastrocnemius	std_29	Rat	DERMAL	LONG	20	0	19	0
Skin	std_29	Rat	DERMAL	LONG	21	1	20	1
Spinal Cord - Lumbar	std_29	Rat	DERMAL	LONG	20	0	20	0
Spleen	std_29	Rat	DERMAL	LONG	20	0	20	0
Sternum - Bone Marrow	std_29	Rat	DERMAL	LONG	20	0	20	0
Stomach	std_29	Rat	DERMAL	LONG	21	5	20	1
Testes	std_29	Rat	DERMAL	LONG	10	0	10	0
Thymus	std_29	Rat	DERMAL	LONG	20	0	20	0
Thyroid	std_29	Rat	DERMAL	LONG	20	0	20	0
Tongue	std_29	Rat	DERMAL	LONG	20	0	20	0
Trachea	std_29	Rat	DERMAL	LONG	20	0	20	0
Urinary Bladder	std_29	Rat	DERMAL	LONG	20	0	20	0
Uterus	std_29	Rat	DERMAL	LONG	10	0	10	0
Vagina	std_29	Rat	DERMAL	LONG	10	0	10	0
Adrenals	std_30	Rat	PO	LONG	84	11	36	0
Aorta	std_30	Rat	PO	LONG	23	0	25	0
Brain	std_30	Rat	PO	LONG	24	0	25	0
Caecum	std_30	Rat	PO	LONG	24	0	25	0
Cervix	std_30	Rat	PO	LONG	42	25	18	0
Clitoral Gland	std_30	Rat	PO	LONG	1	1	1	1
Colon	std_30	Rat	PO	LONG	24	0	25	0
Duodenum	std_30	Rat	PO	LONG	24	0	25	0
Epididymides	std_30	Rat	PO	LONG	42	36	18	1
Eyes	std_30	Rat	PO	LONG	24	0	25	1
Femur - Femoro-Tibial Joint	std_30	Rat	PO	LONG	54	16	31	0
Harderian Gland	std_30	Rat	PO	LONG	24	1	24	3
Heart	std_30	Rat	PO	LONG	36	13	36	11
Ileum	std_30	Rat	PO	LONG	24	0	25	0
Jejunum	std_30	Rat	PO	LONG	24	0	25	1
Kidneys	std_30	Rat	PO	LONG	84	27	36	5
Liver	std_30	Rat	PO	LONG	26	16	25	17
Lung	std_30	Rat	PO	LONG	24	1	25	2
Lymph Node - Mandibular	std_30	Rat	PO	LONG	24	0	25	0
Lymph Node - Mesenteric	std_30	Rat	PO	LONG	24	0	25	0
Mammary Gland	std_30	Rat	PO	LONG	53	30	29	0
Nasal Cavity	std_30	Rat	PO	LONG	24	0	25	0
Oesophagus	std_30	Rat	PO	LONG	24	0	25	0
Optic Nerve	std_30	Rat	PO	LONG	24	0	25	0
Ovaries	std_30	Rat	PO	LONG	42	33	18	0
Pancreas	std_30	Rat	PO	LONG	24	1	25	0
Parathyroids	std_30	Rat	PO	LONG	23	0	25	0
Pituitary	std_30	Rat	PO	LONG	24	0	25	1
Prostate	std_30	Rat	PO	LONG	42	32	18	3
Salivary Gland - Mandibular	std_30	Rat	PO	LONG	24	0	25	0
Salivary Gland - Parotid	std_30	Rat	PO	LONG	24	0	25	0
Salivary Gland - Sublingual	std_30	Rat	PO	LONG	24	0	25	0
Sciatic Nerve	std_30	Rat	PO	LONG	24	0	25	0
Seminal Vesicle	std_30	Rat	PO	LONG	42	31	18	0
Skeletal Muscle - Gastrocnemius	std_30	Rat	PO	LONG	24	0	25	2
Skin	std_30	Rat	PO	LONG	57	13	31	1
Spinal Cord - Lumbar	std_30	Rat	PO	LONG	24	0	25	0
Spleen	std_30	Rat	PO	LONG	24	0	26	1
Sternum - Bone Marrow	std_30	Rat	PO	LONG	24	0	24	0
Stomach	std_30	Rat	PO	LONG	32	11	27	5
Testes	std_30	Rat	PO	LONG	42	36	18	1
Thymus	std_30	Rat	PO	LONG	26	1	26	1
Thyroid	std_30	Rat	PO	LONG	24	0	25	0
Tongue	std_30	Rat	PO	LONG	24	1	25	0
Trachea	std_30	Rat	PO	LONG	24	0	25	0
Urinary Bladder	std_30	Rat	PO	LONG	24	0	25	0
Uterus	std_30	Rat	PO	LONG	42	24	18	3
Vagina	std_30	Rat	PO	LONG	42	27	18	0
Injection Site	std_31	Rat	DERMAL	SHORT	12	12	12	12
Kidneys	std_31	Rat	DERMAL	SHORT	12	7	12	9
Thymus	std_31	Rat	DERMAL	SHORT	12	7	12	0
Adrenals	std_32	Rat	Other	SHORT	12	3	4	0
Colon	std_32	Rat	Other	SHORT	4	0	4	0
Eyes	std_32	Rat	Other	SHORT	4	0	4	0
Heart	std_32	Rat	Other	SHORT	4	0	4	0
Jejunum	std_32	Rat	Other	SHORT	4	0	4	0
Kidneys	std_32	Rat	Other	SHORT	4	2	4	0
Liver	std_32	Rat	Other	SHORT	4	1	4	1
Lung	std_32	Rat	Other	SHORT	4	0	4	1
Lymph Node - Mandibular	std_32	Rat	Other	SHORT	3	3	1	1
Optic Nerve	std_32	Rat	Other	SHORT	4	0	4	0
Skin	std_32	Rat	Other	SHORT	1	1	1	1
Skin - Application Site	std_32	Rat	Other	SHORT	12	12	4	4
Testes	std_32	Rat	Other	SHORT	4	0	4	0
Thymus	std_32	Rat	Other	SHORT	5	1	4	0
Kidneys	std_33	Rat	DERMAL	LONG	12	12	12	12
Kidneys	std_33	Rat	Other	LONG	48	48	47	47
Stomach	std_34	Mouse	PO	LONG	360	195	120	1
Incisors	std_35	Rat	RESPIR	LONG	32	8	32	3
Molars	std_35	Rat	RESPIR	LONG	32	2	32	0
Incisors	std_36	Rat	RESPIR	LONG	24	2	22	2
Incisors	std_37	Mouse	RESPIR	LONG	23	0	23	0
Incisors	std_38	Rat	RESPIR	LONG	25	14	25	5
