# Supplementary material for: Large scale meta-analysis of preclinical toxicity data for target characterisation and hypotheses generation
Source: PLoS One. 2021 Jun 8;16(6):e0252533. doi: 10.1371/journal.pone.0252533 (PMC8186779; doi:10.1371/journal.pone.0252533)
Supplement: S4 File — (R) [file pone.0252533.s004.r]

#===================================================
#Created by Jordi Munoz-Muriedas (Computational Sciences)
# jordi.4.munoz-muriedas@gsk.com
#
#The file is distributed as companion to the pubication: 
#"Large  scale meta-analysis of preclinical toxicity data for target characterisation"
#

#Load libraries
library('plyr')
library('dplyr')
library('meta')
library('ggplot2')
library('lazyeval')


#Optional to track meta-analysis time costs

Sys.time()


#Read Input data (example with format provided as supporting information with the publication: S3 File)
#The file contains the counts of events per tissue from studies involving Androgen Receptor agonists (pEC50 >=5.5)
setTarget = read.table("S3_File.txt", sep="\t", header=TRUE, fill = TRUE, comment.char="")

#Set labels for plots
Target="AR_PEC50"
Tissue="Testes"
label_target=paste("Target: ",Target)
label_tissue=paste("Tissue: ",Tissue)


#Extract data for tissue selected
#--------------------------------

    
    setAll <- select(filter(setTarget, tissue == Tissue),c(std_ref,species,ROUTE,DURATION,Treated,Untreated,Treated_Event,Untreated_Event))
    
    set <- ddply(setAll, c("std_ref"), summarize, Treated = sum(Treated),Untreated=sum(Untreated),Treated_Event=sum(Treated_Event),Untreated_Event=sum(Untreated_Event) )
    #rownames(set)=set[,1]
    #set[,1] <- NULL
    
    
    met <-metabin(set[["Treated_Event"]],
                  set[["Treated"]],
                  set[["Untreated_Event"]],
                  set[["Untreated"]],
                  studlab=set[,1],
                  backtrans=FALSE,
                  method='MH',
                  sm='OR',
                  MH.exact = FALSE,
                  allstudies = TRUE,
                  Q.Cochrane=FALSE,
                  comb.fixed=TRUE,
                  comb.random = TRUE,
                  method.tau="PM",
                  method.tau.ci = "QP"
                  
    )
    
    
    
   
    #Meta-analysis by Species
      
    group="species"
    set <- ddply(setAll, c("std_ref",group), summarize, Treated = sum(Treated),Untreated=sum(Untreated),Treated_Event=sum(Treated_Event),Untreated_Event=sum(Untreated_Event) )
    #rownames(set)=set[,1]
    #set[,1] <- NULL

  

    
    metSpecies <-metabin(set[["Treated_Event"]],
                   set[["Treated"]],
                   set[["Untreated_Event"]],
                   set[["Untreated"]],
                   studlab=set[,1],
                   byvar=set[[group]],
                   bylab=group,
                   backtrans=FALSE,
                   method='MH',
                   sm='OR',
                   MH.exact = FALSE,
                   allstudies = TRUE,
                   Q.Cochrane=FALSE,
                   comb.fixed=TRUE,
                   comb.random = TRUE,
                   method.tau="PM",
                   method.tau.ci = "QP"
                  
    )
    
  
    
      
      
 # Move to aother covariate ad update meta-analysis 
      group="ROUTE"
      set <- ddply(setAll, c("std_ref",group), summarize, Treated = sum(Treated),Untreated=sum(Untreated),Treated_Event=sum(Treated_Event),Untreated_Event=sum(Untreated_Event) )
      #rownames(set)=set[,1]
      #set[,1] <- NULL
      
      #Meta-analysis by Admin route
      
      metRoute <-metabin(set[["Treated_Event"]],
                    set[["Treated"]],
                    set[["Untreated_Event"]],
                    set[["Untreated"]],
                    studlab=set[,1],
                    byvar=set[[group]],
                    bylab=group,
                    backtrans=FALSE,
                    method='MH',
                    sm='OR',
                    MH.exact = FALSE,
                    allstudies = TRUE,
                    Q.Cochrane=FALSE,
                    comb.fixed=TRUE,
                    comb.random = TRUE,
                    method.tau="PM",
                    method.tau.ci = "QP"
                    
      )
      


# Move to aother covariate ad update meta-analysis 
      
      group="DURATION"
      set <- ddply(setAll, c("std_ref",group), summarize, Treated = sum(Treated),Untreated=sum(Untreated),Treated_Event=sum(Treated_Event),Untreated_Event=sum(Untreated_Event) )
      #rownames(set)=set[,1]
      #set[,1] <- NULL
      
      #Meta-analysis by duration
      metDuration <-metabin(set[["Treated_Event"]],
                    set[["Treated"]],
                    set[["Untreated_Event"]],
                    set[["Untreated"]],
                    studlab=set[,1],
                    byvar=set[[group]],
                    bylab=group,
                    backtrans=FALSE,
                    method='MH',
                    sm='OR',
                    MH.exact = FALSE,
                    allstudies = TRUE,
                    Q.Cochrane=FALSE,
                    comb.fixed=TRUE,
                    comb.random = TRUE,
                    method.tau="PM",
                    method.tau.ci = "QP"
                    
      )
      

      


print(Sys.time())


#Produce forest and funnel plot:

forest.meta(metSpecies, sortvar=metSpecies$TE, comb.fixed = FALSE, subgroup = TRUE, test.subgroup = TRUE, col.by="black", lab.e = "Treated", pooled.events=TRUE,text.addline1=label_tissue, text.addline2=label_target)
forest.meta(metRoute, sortvar=metRoute$TE, comb.fixed = FALSE, subgroup = TRUE, test.subgroup = TRUE, col.by="black", lab.e = "Treated", pooled.events=TRUE,text.addline1=label_tissue, text.addline2=label_target)
forest.meta(metDuration, sortvar=metDuration$TE, comb.fixed = FALSE, subgroup = TRUE, test.subgroup = TRUE, col.by="black", lab.e = "Treated", pooled.events=TRUE,text.addline1=label_tissue, text.addline2=label_target)
forest.meta(met, sortvar=metDuration$TE, comb.fixed = FALSE, col.by="black", lab.e = "Treated", pooled.events=TRUE, text.addline1=label_tissue, text.addline2=label_target)
funnel(met, comb.fixed = FALSE)
